# Supplementary material for: Enrichment of Prevotella intermedia in human colorectal cancer and its additive effects with Fusobacterium nucleatum on the malignant transformation of colorectal adenomas
Source: J Biomed Sci. 2022 Oct 27;29:88. doi: 10.1186/s12929-022-00869-0 (PMC9615364; doi:10.1186/s12929-022-00869-0)
Supplement: Supplementary file 3 — Additional file 3. Relative abundance of taxa at species level. Relative abundance of taxa annotated at species level of 196 tissue samples from 76 CRC patients. [file 12929_2022_869_MOESM3_ESM.xlsx]

## Sheet: additional file 3
Relative abundance of taxa at species level
Subject ID	Tissue	Escherichia_coli	Bacteroides_fragilis	Rhodococcus_erythropolis	Bacteroides_thetaiotaomicron	Prevotella_intermedia	Enterococcus_faecalis	Citrobacter_freundii	Streptococcus_anginosus_subsp_anginosus	Solobacterium_moorei	Aeromonas_veronii	Streptococcus_agalactiae	Bacteroides_uniformis	Bacteroides_plebeius_DSM_17135	Alloprevotella_tannerae	Bifidobacterium_longum_subsp_longum	Acinetobacter_lwoffii	Bacteroides_coprocola_DSM_17136	Acinetobacter_baumannii	Prevotella_nigrescens	Campylobacter_ureolyticus	Staphylococcus_epidermidis	Serratia_marcescens	Acinetobacter_schindleri	Porphyromonas_asaccharolytica	Chlamydia_trachomatis	Clostridium_perfringens	Fusobacterium_necrophorum_subsp_necrophorum	Micrococcus_luteus	Lactobacillus_kefiri	Campylobacter_rectus	Lactobacillus_sp_1F1	Streptococcus_dysgalactiae_subsp_equisimilis_GGS_124	Actinomyces_odontolyticus	Pseudomonas_aeruginosa	Prevotella_denticola	Apis_mellifera_honey_bee	secondary_symbiont_of_Stomaphis_quercus	Ochrobactrum_pseudogrignonense	Streptococcus_gallolyticus_subsp_macedonicus	Acidaminobacter_hydrogenoformans	Lactobacillus_murinus	Lactobacillus_plantarum	Pediococcus_parvulus	Haemophilus_influenzae	Lactococcus_lactis	Clostridium_beijerinckii	Pseudomonas_veronii	Pediococcus_pentosaceus
CRC001	2(TA)	0.349667	0.000133333	0	0	0.0008	0.0184	0.000933333	0.000533333	0.000266667	0	0.00366667	0.0002	0	0	0	0.000533333	0	0.00113333	0	0	0.000333333	0.000533333	0	0	0	0	0	6.67e-05	0	0	0	0.0006	0	0.000133333	0	0	0	0.000666667	0	0.000666667	0	0	0	6.67e-05	6.67e-05	0	0.000133333	0
CRC001	3(TC)	0.344067	0.0064	0.0172667	0.00246667	0.00326667	0.0024	0.0002	0.0002	0.00126667	6.67e-05	0.016	0.000866667	0.000933333	0	6.67e-05	0.0002	0.000266667	6.67e-05	0	0.0082	0.000333333	0.000666667	6.67e-05	0.00266667	0	0	0	6.67e-05	0	0	0	0	0	6.67e-05	0	0	0.00126667	0.0002	0	0	6.67e-05	6.67e-05	0	6.67e-05	0	0	0	0
CRC001	1(TN)	0.474	0.00153333	0.0014	0.00253333	0.00146667	0.00473333	0.000133333	0.0002	0.000466667	0	0.0136	0.000266667	0	0	0	0.0004	0	6.67e-05	0	0.002	0.0002	0.000333333	0	0.00266667	0	6.67e-05	0	0.000333333	0	0	0	0	6.67e-05	0	0	6.67e-05	0.000533333	6.67e-05	0	0	6.67e-05	0	0	0	0	0	6.67e-05	0
CRC002	2(TA)	0.0348	0.0482	0.0014	0.000733333	0.00306667	0.0006	6.67e-05	0.000133333	0.000533333	6.67e-05	0.00146667	0.000466667	6.67e-05	0.0006	0.000466667	0.000133333	0	0	0	0.00413333	0.001	0.000266667	0	0.0008	0	0	0	0.000333333	0	0.00366667	0	0	0.000133333	0	0	0	0.000733333	6.67e-05	0	0	0.00333333	0	0	0.000266667	0.000133333	0	0	0
CRC002	3(TC)	0.0336	0.00406667	0.00193333	0.0002	0.002	0.000533333	6.67e-05	0.000933333	0.0012	0	0.00126667	6.67e-05	0	0	6.67e-05	0.0002	0	6.67e-05	0	0.00433333	0.000133333	0.000466667	0	0.000666667	0	0	0	0	0	0	0	0	0	0	0	0	0.000933333	0.000133333	0	0	0	0.000133333	0	0	0	0	0	0
CRC002	1(TN)	0.0129333	0.00173333	0.000666667	0	0.0006	0.000133333	0.0004	0	0.0004	0	0.0006	0	0	0	0	0.000533333	0	6.67e-05	0	0.00133333	0.0018	0.000866667	0	0	0	0	0	6.67e-05	0	0	0	6.67e-05	0	6.67e-05	0	0	0.0008	0.000266667	0	0	0	0	0	0	6.67e-05	0	0	0.000266667
CRC003	2(TA)	0.0442	0.125467	0.005	0.0006	0.0153333	0.0002	0.000666667	0.000933333	0.005	0	0.00106667	0	0	0	6.67e-05	0.00346667	0	0	0	0.166267	0.000733333	0.00146667	0	0.000266667	0	0	0	0.000266667	0	0.000466667	0	0	0	0	0	0	0.0012	0.000133333	0.000266667	0	0	0	0	0	0	0	0	6.67e-05
CRC003	3(TC)	0.135867	0.0210667	0.00226667	0.0004	0.0186667	0.000466667	0.0002	6.67e-05	0.0052	0	0.00146667	6.67e-05	0.000266667	0	0	6.67e-05	0	0.0002	0	0.0378	0.0002	0.0002	0	6.67e-05	0	0	0	0	0.0002	0	0	0	0	0	0	0	0.0347333	0.000133333	0.00113333	0	6.67e-05	6.67e-05	0	0	0	0	0	0
CRC003	1(TN)	0.0409333	0.0280667	0.000466667	0.00213333	0.1222	0.0002	6.67e-05	6.67e-05	0.0220667	0	0.000333333	6.67e-05	6.67e-05	0	0	0	0	6.67e-05	0	0.00153333	6.67e-05	0	0	0.000533333	0	0.000133333	0	6.67e-05	0	0	0	0	0	0	0	0	0.000333333	0	0.000266667	0	0.00233333	0	0	0	0	0	0	0
CRC004	2(TA)	0.376533	0.000133333	0.0349333	6.67e-05	0	0.00626667	0.000133333	0	0	0	0	0	0.0002	0	0.0014	0.00113333	0	6.67e-05	0	0	0.00153333	0.000333333	0	0	0	0	0	6.67e-05	0	0	0	0	0	0	0	0	0	0.0024	0.000133333	0	0.0006	0	0	0	0	6.67e-05	0.0002	0
CRC004	3(TC)	0.0143333	6.67e-05	0.0012	0	0	0.0006	0.00166667	0.000266667	0.000133333	0	6.67e-05	0	0	0	0	0.0002	0	0.0648667	0	0	0	0.000266667	0	0	0	0	0	0	0	6.67e-05	0.000133333	0	0	0	0	0	0	0.00186667	0.000533333	0	0.0004	0	0	0	0	0	0	0
CRC004	1(TN)	0.0244	0	0.0002	6.67e-05	0.000133333	0.0004	0.000266667	0.000133333	0.000133333	0	0	0	0	0	6.67e-05	0.0014	0.0002	6.67e-05	0	0	6.67e-05	0.000666667	0	0	0	0	0	0.000466667	0	0	0	0	0	0	0	0	6.67e-05	0.0420667	0	0	0	0	0	0	6.67e-05	0	0	0
CRC005	2(TA)	0.0772	0	0.0006	0	0	0.000266667	0.000333333	0.0002	0.0002	0	0.0008	6.67e-05	0	0	0	0.000266667	0	0.000466667	0	0	0.000133333	0.0004	0	0.000133333	0	0	0	6.67e-05	0	6.67e-05	0	0	0	0	0	0	0	6.67e-05	0.00126667	0	0.000133333	0	0	0	0	0	0	0
CRC005	1(TN)	0.4834	0.0004	0.0322	0	0	6.67e-05	0.000933333	0.000133333	0	0	0	0	0	0	0	0.00273333	0	0	0	0	0.00233333	0.000266667	0.0004	0	0	0	0	0	0	0	0	0	6.67e-05	0.000666667	0	0	0	0.00153333	0.0002	0	0.0014	0	0	0	0	0	0.000333333	0
CRC006	2(TA)	0.00526667	0.000133333	0.0004	0	0	0	0.000866667	6.67e-05	0.000133333	0	0.000133333	0	0	0	0	0.0004	0	0.000333333	0	0	0.000133333	0.000533333	0	0	0	0	0	6.67e-05	6.67e-05	0	0	0	0	0	0	0	0	6.67e-05	0	0	0	0	0	0	6.67e-05	0	0	0
CRC006	3(TC)	0.0202667	0.0356667	0.0452667	0	0.0012	6.67e-05	0.0006	0.00973333	0.0048	0	0.000733333	0	0	0	0	0.0066	0	0.00206667	0	0.00813333	0.000133333	0.000333333	0	0	0	0	0	6.67e-05	0	0.0042	0	0	0.0004	0	0	0	0	0.0002	0.0002	0	0.00126667	0	0	0	0	0	0	0
CRC007	2(TA)	0.606333	0.00126667	0.000466667	0	0.001	6.67e-05	0.0115333	0.000266667	0.000733333	0	0.000133333	0	0	0	0	0	0	0.000333333	0	6.67e-05	0	0.0004	0	6.67e-05	0	0	0	0	0	0.000133333	0	0	0	0	0	0	0	0	0.000133333	0	0	6.67e-05	0	0	0	0	0	0
CRC007	3(TC)	0.115267	6.67e-05	0.0004	0.0002	0	0	0.00673333	0.000266667	0	0	0.0002	0	6.67e-05	0	0	0.000533333	0	0.0004	0	0	0	0.00266667	0	0	0	0	0	6.67e-05	0.000133333	0	0	0	0	0.0002	0	0	0	0	0	0	0.0004	0.0002	0	0	0	0	0	0
CRC007	1(TN)	0.6942	0.000666667	0.000133333	0	0	0	0.0105333	0.000133333	0.00106667	0.0002	0	0	0	0	0	0.00373333	0	0.00186667	0	0	0	0.0004	0	0	0	0	0	6.67e-05	0	0	0	0	0	6.67e-05	0	0	6.67e-05	0.000533333	0	0	0	0	0	0	0	0	0	0
CRC008	2(TA)	0.0175333	0.0002	0.0022	6.67e-05	6.67e-05	0.000466667	0	0	0	0.0004	0.0006	0	0.0002	0	0	0.0046	6.67e-05	6.67e-05	0	0.0004	0.000133333	0.0002	0	0.000133333	0	0	0	0	0	0	0	0	0	0.000133333	0	0	0	0.0002	0	0	0	0	0	0	6.67e-05	0	0	0
CRC008	3(TC)	0.366733	0.0008	0.001	0.0002	0	0.0008	0.000266667	0.0004	0.000133333	6.67e-05	0.00113333	0	0	0	0.000133333	0.00186667	0.000133333	6.67e-05	0	0	0.000333333	0.000133333	0	0.000133333	0	0.0002	0	0.0002	6.67e-05	0	0	0	6.67e-05	0.000466667	0	0	0.000533333	0	0.000133333	0	0	0	0	0	0	0	0	0
CRC009	2(TA)	0.0054	0	0.0004	0.000266667	0	0.000266667	0.0002	0.0006	0.000933333	0.0002	0	6.67e-05	0	0.0004	6.67e-05	6.67e-05	0	0	0	0	0	0	0	6.67e-05	0.000733333	0.000466667	0	6.67e-05	0	0	0	0	0	0	0	0.000466667	0	0.000533333	0	0	0	6.67e-05	0	0	0	0	0	0
CRC009	1(TN)	0.0244	0.00946667	0.0046	0	0.00126667	0	0.000533333	0.0008	0.00166667	0.000133333	0.000266667	0	0.000533333	0	0.000333333	0.331267	0	0	0	0.00866667	0.001	0.000533333	0	0	0	0	0	0.000533333	0	0.000333333	0	0	6.67e-05	6.67e-05	0	0	6.67e-05	0.0004	0.0002	0	0	0	0	0	6.67e-05	0	0	0.0002
CRC010	2(TA)	0.003	0	0.000266667	0	0	0	0.000866667	0	0	0	0	0.000733333	0.000133333	0	0.0002	0.0002	0	0.000133333	0	0	0.000933333	0.00213333	0	0	0	0.000333333	0	0.000266667	0.00273333	0	0	0	0	0	0	0	0	0.0002	0	0	0.00173333	0.000666667	0	0	0	0	0	0.0002
CRC010	1(TN)	0.0104667	0.000133333	0.0002	0	0	0.000666667	0.00133333	6.67e-05	0	6.67e-05	6.67e-05	0	0	0	0	0.0012	0	6.67e-05	0	0	0.000266667	0.00133333	0	0	0	0	0	0.000333333	0	0	0	0	0	0.0004	0	0	0	0	6.67e-05	0	0	0	0	0	0	0	0	0
CRC011	2(TA)	0.0126	0	6.67e-05	0	0	0	0.115533	6.67e-05	0.00253333	0	0	0	0.0004	0	0	0	0	0.000533333	0.0002	0	0.000133333	6.67e-05	0	0	0	0	0	6.67e-05	0	0	0.0002	0	0	0	0	0	0	6.67e-05	6.67e-05	0	0	0	0	0	0	0	0	0
CRC011	3(TC)	0.0275333	6.67e-05	0.00233333	0.000266667	0	0.000466667	0.0052	6.67e-05	0.000333333	0.000133333	0.000533333	0.000666667	0.0042	0	0.000266667	0	0.002	0.000333333	0	0.000266667	6.67e-05	0.000733333	0	0.000266667	0	0	0	0.000133333	6.67e-05	0	6.67e-05	0	0	0	0	0	0	0	0.00113333	0	0	0	0	0	0	0	0	0
CRC011	1(TN)	0.0348	0.0002	0.000333333	6.67e-05	0.000133333	0.0004	0.00186667	0.000133333	0.000933333	0	0.00186667	0.000133333	0.000866667	0	6.67e-05	0.000133333	0.000133333	0.000266667	0.0004	0	6.67e-05	0.0008	0	0.000133333	0	0	0	0.000333333	0	0	0	0	6.67e-05	0.000133333	0	0	0	0	0.0004	0	0	0	0	0	0	0	0	0.000133333
CRC012	3(TC)	0.0012	0.000133333	0.000266667	0	0.00193333	0.000133333	0	0.0132	0.0028	6.67e-05	0	0	0	0	0.0002	0	0	0	0	0	0	0	0	0	0	0	0	0	0	0	0	0	0.0002	0	6.67e-05	0	0	6.67e-05	6.67e-05	0	0	0	0	0	0	0	0	0
CRC012	1(TN)	0.00553333	0	0	0	0	0	0.0008	0	0.000133333	6.67e-05	6.67e-05	0	6.67e-05	0	0	0.0004	0	0.000266667	0	0	0.0004	0.00106667	0	0	0	0	0	0	0	0	0	0	0	6.67e-05	0	6.67e-05	0.000133333	0	0	0	0	0	0	6.67e-05	0	0	0	0
CRC013	2(TA)	0.1344	0.0119333	0.00253333	0	0.00246667	0	0.004	0.000466667	0.00166667	0	0.000133333	0.000466667	0.00213333	0	0.0002	0.00546667	0.000466667	6.67e-05	6.67e-05	0.0062	0.000466667	0.000866667	0	0	0	0	0	0.000466667	0	0.0002	0.000533333	0	6.67e-05	6.67e-05	0	0.000133333	0	0	0.0034	0	0	0	0	0	0	0	6.67e-05	0.0002
CRC013	3(TC)	0.173867	0.0002	6.67e-05	0	0.0002	0	0.0034	0	0.0002	0.00126667	0	0	0.000133333	0	0	0	0	0	0	0.000466667	0	6.67e-05	0	0	0	0	0	0	0.0002	0	0	0	0	0	0	0	0.000666667	0	0.0042	0	0	0	0	0	0	0	0	6.67e-05
CRC014	3(TC)	0.0279333	0.00826667	0.0006	0	0.000333333	0	0.00106667	0.000133333	0.000266667	0	0	0	0.000333333	0	0	0.00286667	6.67e-05	0	0	0.00146667	0.002	0.000333333	0	0	0	0	0	0.000666667	0	6.67e-05	0	0	0.000133333	0	0	0.000333333	0	0.000133333	0.000133333	0	0	0	0	0	0	0	0	0.000266667
CRC014	1(TN)	0.0793333	6.67e-05	0.0002	6.67e-05	0	0.0002	0.0012	0	0	0	0	0.0008	0.0002	0	0.000133333	0	6.67e-05	0.000266667	0	0	0.167533	6.67e-05	6.67e-05	0	0	0	0	0.00373333	0.000666667	0	0	0	0	0	0	0	0	0	0	0	0.0006	0	0	0	0	0	0	0
CRC015	2(TA)	0.0284667	0	6.67e-05	0	0	0	0.000866667	0	0	0	0	0.000333333	0.000133333	0	6.67e-05	0	0	0	0	0	0.0006	0	6.67e-05	0	0	6.67e-05	0	0.000133333	0	0	0	6.67e-05	0	0	0	0	0	6.67e-05	6.67e-05	0	0.00106667	0	0	0	0	0	0	0
CRC015	3(TC)	0.0006	0	0	0	0	0	0	0	0	0	0	0	0	0	0	0	0	0	0	0	6.67e-05	0	0	0	0	0	0	0	0	0	0	0	0	0	0	0	0	0	0	0	0	0	0	0	0	0	0	0
CRC015	1(TN)	0.000666667	0.000466667	0.0002	0	6.67e-05	0	6.67e-05	6.67e-05	0	0	0	0	0	0	0.000133333	0.000266667	0	0	0	0.000866667	0	0.000266667	0	0	0	0	0	0	0	0	0.000466667	0.000133333	0	0	0	0	0	0	0	0	0	0	0	0	0	0	0	0
CRC016	2(TA)	0.0128	0.0245333	0.00353333	0.00493333	0.007	0.000266667	0	0.001	0.0271333	0	0.0022	0.00286667	0.00106667	0.00146667	0.0247333	0	0.052	0	0.0239333	0	0.0004	0.0004	0	0.00533333	0	0.000133333	0	0	0	0.000333333	0	0	0.000266667	0	0	0	0.00106667	0	0	0	0	0	0	0.0002	6.67e-05	0.000266667	0	0
CRC016	3(TC)	0.0135333	0.0076	0.0154667	0.0036	0.006	0	0.0002	0.00266667	0.0905333	0.000866667	0.00353333	0.0014	0.000266667	0.0012	0.0174667	0	0.0062	0	0.115	0	0.0006	0.000866667	6.67e-05	0.004	0	0.0008	0	0.00253333	0	0.000266667	0	0	0.0006	0	0	0	0.0014	0	0	0	0.000133333	0	0	0.000133333	0	6.67e-05	0	0
CRC016	1(TN)	0.0178667	0.0287333	0.00113333	0.00806667	0.009	0.00953333	0	0.000466667	0.0046	0.0002	0	0.0226	0.000133333	0.0024	0.0872	0	0.0473333	0	0.0066	0	0.000133333	0.0002	0	0.00586667	6.67e-05	0	0	6.67e-05	0	0.0002	0	0	0.000466667	6.67e-05	0	0	0.000733333	0	0	0	0	0	0	6.67e-05	0	0	6.67e-05	0
CRC017	2(TA)	0.0251333	0.0538	0.0209333	0.003	0.0702	0.0004	0.0008	0.00413333	0.0242	0.00206667	0	0.00193333	0	0.007	0.0078	0	0.00453333	0	0.00553333	0	0.000266667	0.000733333	0	0.00513333	0.00366667	0.001	0	6.67e-05	0.000733333	0.00193333	0	0	0.0012	0.0002	0	0	0.0012	0	0.0012	0	6.67e-05	0.000133333	0	0.001	0	0	0.0002	0
CRC017	3(TC)	0.00506667	0.0968667	0.000266667	0.0459333	0.1314	0.00386667	0.000333333	0.0026	0.0262667	6.67e-05	0.000133333	0.0102	6.67e-05	0.00293333	0.00426667	0	0.00886667	0.000333333	0.008	0	0	0.0002	0	0.0084	0	0.000533333	0	0	6.67e-05	0.00433333	0	6.67e-05	0.000133333	0.000733333	0.000133333	0	0.001	0	0.000266667	0	0	6.67e-05	0	0.000133333	0	0	6.67e-05	6.67e-05
CRC017	1(TN)	0.0659333	0.0062	0.0004	0.0036	0.0106	0.001	0.00213333	0.0109333	0.00753333	0.000866667	0.000133333	0.00226667	0.000666667	0.0014	0.0072	0.000466667	0.00353333	0	0.00266667	0	0.000533333	0.00426667	0	0.003	6.67e-05	0.00113333	0	0.0002	0	0.0006	0	0	0.0002	0.000933333	6.67e-05	0	0.00146667	0	0.00126667	0	0.000466667	0	6.67e-05	0.0002	0	0.0002	0	0
CRC018	2(TA)	0.0970667	0.128933	6.67e-05	0.0032	0.000266667	0.00153333	0.002	0.001	0.00406667	6.67e-05	0	0.000266667	0.0002	6.67e-05	0.000666667	0	0	0.0002	6.67e-05	0	0.0004	0.0014	0	0.000733333	0	0.0002	0	0.000266667	6.67e-05	0.000533333	0	0	0.0002	0.00493333	0	0	6.67e-05	0	0	0	0.0006	0	0	0	0.000733333	0.000133333	0	6.67e-05
CRC018	3(TC)	0.184467	0.145867	0.00926667	0.000266667	0.00246667	0.000533333	0.004	0.0219333	0.005	0	0	0.0002	0.000333333	0.000133333	0.00113333	0.000133333	0	0.000266667	0.000133333	0	0.000466667	0.000533333	0	0.000266667	0	0	0	0	0	0.0014	0	0	0.0012	0.0148	6.67e-05	0	0	0	6.67e-05	0	0.000133333	0	0	0	6.67e-05	0	0	0
CRC018	1(TN)	0.1028	0.154733	0.0002	0.00106667	0.00233333	0	0.0054	0.000866667	0.003	6.67e-05	0	0.00126667	0.0046	0.000733333	0.0008	0	0.0008	0.000133333	0.0002	0	6.67e-05	0.0006	0	0.0004	0	0.000733333	0	0.000133333	0	0.0002	0	0	0	0.007	0.0002	0	0.000133333	0	0.000133333	0	0.00113333	0	0	6.67e-05	0.000266667	0	0	6.67e-05
CRC019	2(TA)	0.00846667	0.0008	0.0277333	0.0002	0	0.0002	0.000866667	0.00893333	0.00626667	0	0	0.000133333	0	0.0795333	0	0	0.000133333	0	0.0629333	0	0.000133333	0.0002	6.67e-05	0	0	0	0	0	0	0	0	0	0.00213333	0.000133333	0.0430667	0	0	0	0.00166667	0	0	0	0	0	0	0	0	0
CRC019	3(TC)	0.0111333	0.002	0.018	0.000133333	0	0	0.00153333	0.00246667	0.00733333	0	6.67e-05	0.0004	0.00186667	0.0336	0	0	0.000133333	0	0.0198667	0	6.67e-05	6.67e-05	0	0	0	0	0	6.67e-05	0	0.0006	0	0	0.000133333	0.0004	0.0304	0	0.000266667	0	0.000466667	0	0.000133333	0	0	0	0.000133333	0	0	0
CRC019	1(TN)	0.0018	0.0016	0	0	0	0	6.67e-05	0.000133333	0.000333333	0	0	0.000333333	0	0.0018	0	0.0002	0	0	0.0004	0	0	0	0	0	0	0	0	0.000266667	0	6.67e-05	0	0	0.0002	0.000266667	0.0004	0	0	0	0	0	0.00986667	0	0	0	0	0	0	0
CRC020	1(TN)	0.0078	0.00286667	0	0.0006	0.000133333	0	0.0064	0.0002	0	0	0	0.0026	0.0113333	0.000533333	0.0002	0	0.002	0.000133333	0	0	0.000133333	0.000933333	0	0	6.67e-05	0	0	6.67e-05	0	0	0.0227333	0	0.000133333	0	0	0.00793333	0	0	0.000133333	0	6.67e-05	0	0	0	0	0.000733333	0	0
CRC021	2(TA)	0.00813333	0.0094	0	0.000533333	0.00113333	0	0.0648667	0	0.0002	0.000133333	0	0.00413333	0.0644667	0	0.000466667	0	0.0012	0	0	0	6.67e-05	0.000333333	0	0	0	0.000266667	0	0	0	0	6.67e-05	0	0	0.0006	0	0.000666667	0	0	0.000133333	0	0.000133333	0	0	0	0	0	0	6.67e-05
CRC021	3(TC)	0.00786667	0.00246667	0	0.0014	0	0.000133333	0.101733	0	6.67e-05	0.0006	0	0.00733333	0.0588667	0	0.000866667	6.67e-05	0.00226667	6.67e-05	0	0	0	0.00153333	0	0	0	0.000333333	0	6.67e-05	0	0	0.0006	0	6.67e-05	0	0	0.00313333	0	0	0.0002	0	0.0002	0	0	0	0.000533333	0	0	6.67e-05
CRC021	1(TN)	0.0132	0.000333333	0.000466667	0.001	0	0	0.0439333	0	6.67e-05	6.67e-05	0.000133333	0.00573333	0.0476667	0.000733333	6.67e-05	0	6.67e-05	0	0.000466667	0	0	0	0	0	0	0	0	6.67e-05	0	0	0.0002	0	0	0	0.000333333	0.000333333	0.000133333	0	0	0	0.000133333	0	0	0	0.000133333	0	0	0
CRC022	2(TA)	0.499867	0.17	0.0125333	0	0	0.128267	0.000333333	6.67e-05	0	0	0	0	0	0.000133333	0	0.00126667	0	0	0.0002	0	0.000133333	0.000533333	0.0006	0	0	6.67e-05	0	0.000266667	0	6.67e-05	0	0	0.000533333	6.67e-05	0.000133333	0	0	0	0.000133333	0	0	0	0	0	0	0	0.0006	0
CRC022	3(TC)	0.159867	0.5286	6.67e-05	0.000266667	0.000866667	0.0886667	0.0002	0.00533333	0.0004	0	0	6.67e-05	0	6.67e-05	0.000333333	6.67e-05	0	0.00206667	0	0	0	0.000133333	0	0	0	0.0002	0	0	0	0	0.000333333	0	0	6.67e-05	0	0.000466667	0	0	0.000133333	0	0	0	0	0	0	6.67e-05	0.000266667	0
CRC022	1(TN)	0.199067	0.229133	6.67e-05	0.000733333	0.000666667	0.0616667	0.000666667	0.001	0.0006	6.67e-05	0	0.000266667	6.67e-05	0.0004	0.00113333	0	0	0.0004	0	0	0.00146667	0.000533333	0	0	0	0.00173333	0	0	0	0	0.000266667	0	6.67e-05	0.000466667	0	0.000733333	0.000133333	0	0	0	0.000533333	0	0	0	6.67e-05	0.0008	0	0
CRC023	2(TA)	0.0136	0.0548667	6.67e-05	0.000533333	0.0122667	0.00246667	6.67e-05	0.000133333	0.000133333	6.67e-05	0	0.000466667	0.001	0.0082	0.0002	0.000133333	0.00126667	0.0014	0	0	0.0002	0.00133333	0	0	6.67e-05	0.0008	0	0.00233333	0	0	0.0008	0	0.0006	6.67e-05	0	0.00326667	0	0	0.0004	0	0	0	0	0.000133333	0	0.00606667	6.67e-05	0
CRC023	3(TC)	0.0134	0.3946	0.000133333	0.00146667	0.032	0.0022	0.0006	6.67e-05	0.0008	0	0	0.00113333	0.005	0.000533333	0	6.67e-05	0.000933333	0.000133333	0	0	0.0002	0.000333333	0	0	0	0.00186667	0	0.000266667	0	0	0.000333333	0	0	0.000266667	0	0.00133333	0	0	0	0	0	0	0	0.000133333	0	0.000666667	0	0
CRC023	1(TN)	0.0175333	0.0297333	0.0002	0.000933333	0.003	0.00513333	0.0026	0	0.0002	6.67e-05	0	0.0008	0.00486667	0.0004	0.000133333	0.0002	0.00106667	6.67e-05	0	0	6.67e-05	0.00106667	0	6.67e-05	0	0.0008	0	0.000133333	0	6.67e-05	0.00893333	0	0.000266667	0	0	0.0146667	0	0	0.000133333	0	0	0	0	0	0.000533333	0.0004	6.67e-05	0
CRC024	2(TA)	0.346867	0.0064	0.0215333	0.00126667	0.0004	0.000866667	0.0012	0	0	0	0.0004	0.000666667	0.0018	0.0004	0	0.0014	0	0.0004	6.67e-05	0	0	0.000133333	6.67e-05	0	0	0.0002	0	6.67e-05	0	0	6.67e-05	0	0.000133333	0	6.67e-05	0.000666667	0	0.000133333	6.67e-05	0	0	0	0	0	0	0.000266667	0.0008	0
CRC025	2(TA)	0.6944	0	0	0	0	0.000533333	0.000466667	0	0	0.00773333	0	0	0	0	0	0	0	0	0	0.000133333	0	0.0014	0	0	0	0	0	0.000133333	0	0	0	0	0	0	0	0	0	0	0	0	0.000133333	0	0	0	0	0	0	0
CRC025	3(TC)	0.3806	0	0	0	0	0.000133333	0.0004	0.0004	0	0.469067	0	0	0	0	6.67e-05	6.67e-05	0	0	0	0.0120667	0	0.0008	0	0	0	0	0	0	0	0	0	0	0	6.67e-05	0	0	0	6.67e-05	0	0	0	0	0.000133333	6.67e-05	0	0	0	6.67e-05
CRC026	2(TA)	0.0158667	0.000466667	0	6.67e-05	0	0.000666667	0.000666667	0.000133333	0.000133333	0.005	0	0	0	0	0.0002	0	0	0	0	0.0002	0.0004	0.0004	0	0	0	0	0	0	0	0	0	0	0	0	0	0	0	0	0	0	6.67e-05	0	0	6.67e-05	6.67e-05	0	0	0
CRC026	1(TN)	0.0553333	0.0038	0	0	0.0002	0.000466667	0.00286667	0.0004	0.0002	0.0352	0	0.000533333	0.0008	0	0.0002	0	0.000333333	0	0	0.00193333	0.000133333	0.004	0	6.67e-05	0	0.0004	0	0.003	0	6.67e-05	0	0	0.000133333	0.000866667	0	0	6.67e-05	0	0	0	0	0.000933333	0	0.0012	6.67e-05	0	0	0
CRC027	2(TA)	0.00826667	0.005	0.000133333	0.000266667	6.67e-05	0.000466667	0.000933333	6.67e-05	6.67e-05	0	0.0006	0	0	0.000133333	0.000333333	0.000266667	0	0.000466667	0	0	0.0018	0.001	0	0.0002	0	0	0	0	0.000933333	6.67e-05	0.000733333	0	0	6.67e-05	0	6.67e-05	0	0	0	0	0	0	0	0	0.000133333	0.0004	0	0
CRC027	3(TC)	0.0004	0.381067	0	0.00173333	0	0	0	0	6.67e-05	0	6.67e-05	6.67e-05	0	0.00153333	0	6.67e-05	0	0	0	0	0.000133333	0	0	0.000133333	0	0	0	0.000133333	0	0.0108	0	0	6.67e-05	0	0	0	0	0	0	0	6.67e-05	0	0	0.0006	0	0	0	0
CRC027	1(TN)	0.0347333	0.0322	0.001	0.000533333	0.0016	0	0.0008	0	0.00106667	0.000133333	0	0.0002	0	0.000266667	0.0018	0.000133333	0.00113333	0	0.000866667	0	0.00126667	0.00793333	0	0.0014	0	0	0	0	0	6.67e-05	0	0	0.000133333	0	0	0	0.0004	0	0	0	6.67e-05	6.67e-05	0	0	0	6.67e-05	6.67e-05	0
CRC028	2(TA)	0.00486667	0.0218	0.000333333	0.00933333	0.0341333	0	0.000133333	0.000533333	0.00186667	0	0	0.00106667	0.0002	0.0148667	0.00113333	0	0.00333333	6.67e-05	0.00246667	0	0.0002	0.000266667	0.000133333	0.0945333	0	0.0002	0	6.67e-05	0	6.67e-05	0	0	0.000133333	0	6.67e-05	0	0.0078	0	0	0	0	6.67e-05	0	0.000133333	0	0	0	0
CRC028	3(TC)	0.0243333	0.00266667	0.0781333	0.000466667	0.0042	0.0024	0.00306667	0.0002	0.00113333	0	0.0008	0.00186667	0	0	6.67e-05	0.000333333	0.000933333	0	0	0	0.000133333	0.0004	0	0.0036	0	0	0.000133333	0	0	0	0	0.0024	0.00126667	0	0	0	0	0	0.000133333	6.67e-05	0	0	0	0.000133333	0	0	0	0
CRC028	1(TN)	0.0248667	0.00426667	0.000266667	0.000666667	0.00273333	6.67e-05	0.000666667	0.000533333	0.0028	0.0002	0	0.0006	6.67e-05	0.000333333	0.00273333	0.00126667	0.00206667	0.0002	0.0018	0	0.000266667	0.0016	0	0.00186667	6.67e-05	0.0004	0	0	0	0.0004	0	0	6.67e-05	0	0	0	0.001	0	0	0	6.67e-05	0	0	6.67e-05	6.67e-05	0.000133333	0	0
CRC029	2(TA)	0.0523333	0.00786667	0.1084	0.0294	0	0.000466667	0.001	0.0048	0.00406667	0.0014	0.202467	0.0008	0.000466667	0	0.00446667	0.000133333	0.0064	0.0002	0.00206667	0	0.000133333	0.0004	6.67e-05	0	0	6.67e-05	0	0.000133333	0	0.0002	0	0	6.67e-05	6.67e-05	0	0	0	0	0	0	0.000133333	0	0	0	0	0.000333333	0.000133333	0
CRC029	3(TC)	0.0657333	0.000333333	0.2856	0.0132	0	0.0002	0.0006	0.00333333	0.00886667	0.0006	0.0684667	0.0008	6.67e-05	0	0.0038	0.000333333	0.0008	0.000133333	0.00713333	0	0	0.0014	0	0	0	0.000133333	0	0.0044	0	0	0	0	0.000333333	0	0	0	0	0	0	0	6.67e-05	0	0	0	0	6.67e-05	0	0
CRC029	1(TN)	0.00173333	0.000466667	0	0.000533333	0	0.0002	6.67e-05	6.67e-05	0.0002	0	0.000133333	0	0	0.000133333	0	0.000133333	0	0.0156667	0	0	0	0	0.1566	0	0	0	0	0.0002	0	0	0	0	0	0	0	0	0	0	0	0.000133333	0	0.000133333	0	0	0	0	0	0
CRC030	2(TA)	0.0657333	0.0127333	0.369933	0.00373333	0.00173333	0.000133333	0.0008	0.00406667	0.0094	0.000333333	0.0038	0.000733333	6.67e-05	0.002	0.00126667	6.67e-05	0	0	0	0	0.000133333	0.000333333	0	0.000133333	0.00273333	0.000733333	0	0.0002	0	0.000533333	0	0	0.000333333	6.67e-05	0	0	6.67e-05	0	0.000133333	0	0	0	0	0.0002	0	0	0.000466667	0
CRC030	3(TC)	0.0183333	0.00546667	0.0086	0.0322667	0.00166667	0.002	0.00286667	0.00893333	0.00166667	0	0.0022	0.00373333	0	0	0.000133333	6.67e-05	0	6.67e-05	0	0	0	0.000266667	0	0	0	0.000466667	0	0	0	0.0014	0	0.000133333	0.000266667	0.000733333	0	0	6.67e-05	0	0.000133333	0	0	0	0	0	0	6.67e-05	0.000266667	0
CRC030	1(TN)	0.1086	0.000466667	0.0319333	0.0096	0.00173333	0.000733333	0.00333333	0.019	0.0004	0.0002	0.006	0.000666667	0.000133333	0.0006	0.0006	0.0008	0	6.67e-05	0	0	0.000333333	0.002	0	0.000133333	6.67e-05	0.000733333	0	0	0	6.67e-05	0	0	6.67e-05	0.00206667	0	0	0.001	0	0.000266667	0	6.67e-05	0	6.67e-05	0.0002	0	0.0006	0.000133333	0
CRC031	2(TA)	0.0008	0	0	6.67e-05	0	0	0.000133333	6.67e-05	0.000266667	0	0	0	0	0.0004	0	0	0	0	0	0	0	0.000866667	0.013	0	6.67e-05	0	0	0.000133333	0	0	0	0	0	0	0	0	0	0.000333333	0	0	6.67e-05	0	0	0	0	0	0	0
CRC031	1(TN)	0.00206667	0	0.00906667	0.00306667	6.67e-05	0.0002	0.0004	6.67e-05	0	0	0	0	0	0	0.0016	0	0.007	0	0	0	0	0	0	0	0	0.000466667	0	0	0	0	0	0	0.00126667	0	0	0	0	0.000133333	0.000333333	0	0	0	0	0	0.000266667	0	0.000666667	0
CRC032	3(TC)	0.2794	0.0836667	0.0024	0.0116667	0	0.00813333	0.000733333	0.000133333	0.00486667	0	0.011	0.0102667	0.00266667	0	0.00113333	0	0.00613333	0	0.00246667	0	0	0.000266667	0	0	0	0	0	0.00113333	0	0.0006	0	0	6.67e-05	0.000133333	0	0	0	0	0	0	0	0	0	0	0	0.0002	0.000266667	0
CRC032	1(TN)	0.0406667	0.016	0.00793333	0.00373333	0	0.00573333	0.000333333	0.000266667	0.0038	0.000333333	0.00373333	0.0074	0.0004	0	0.000933333	0	0.000666667	0	0.00673333	6.67e-05	0.000466667	0.00273333	0	0	0	0	0	0.0242	0	6.67e-05	0	0	0.000133333	0	0	0	0	0	0	0	0	0	0	0	0	0	0.000266667	0
CRC033	2(TA)	0.0175333	0.059	0.0008	0.0156	0	0.0692	0	0	0.000533333	0.0002	0.000333333	0.100667	0.000533333	0	0.0024	0	0.00346667	0.000133333	0.0002	0	0.000133333	0	0	0	0	0	0	0.000533333	0	6.67e-05	0	0	0.000266667	0	0	0	0	0	0	0	0	0	0	0	0	0	0.00153333	0
CRC033	3(TC)	0.0276667	0.413	0.00873333	0.0028	0.00186667	0.00486667	6.67e-05	0.00106667	0.00373333	0.000266667	0.000533333	0.00613333	0.0002	0.00246667	0.000333333	0	6.67e-05	0	0.000133333	0	0.000133333	0.0002	0	0.000333333	0.00173333	0.000133333	0	0.0016	0	0.000266667	0	0	0.0002	0	0	0	0	0	0	0	0	0	0	6.67e-05	0	0	0.00106667	0
CRC033	1(TN)	0.0166	0.0772667	0.0002	0.0606	0.0044	0.0400667	0.000333333	0.000266667	0.00153333	6.67e-05	0.00113333	0.0688667	0.000466667	0.000133333	6.67e-05	6.67e-05	0.000133333	0	6.67e-05	0	0	0.0002	0	0.000133333	0	6.67e-05	0	0.00126667	0	0.0016	0	0	0.000266667	0.0006	0	0	0	0	0.000133333	0	0	0	0	0	0	0	0.000533333	0
CRC034	2(TA)	0.123533	0.0172	0.000666667	0.00566667	0.0024	0.012	0.00186667	0.00726667	0.001	0.000266667	0.000666667	0.0074	0.000733333	0.000933333	0.000266667	0.000333333	0.0002	0	0	0	0.000266667	0.0008	0	0.000133333	0	0.000133333	0	0.00186667	0	6.67e-05	0	0	0	0.001	0	0	0	0	0.000133333	0	0	0	0	0.000133333	0	0.000133333	0.000666667	0
CRC034	3(TC)	0.661133	0.104133	0.000133333	0.000133333	0	6.67e-05	0.000133333	0	6.67e-05	0	0	0.0008	0	0	0	0.000133333	0	0	0	0	0	0.000333333	0	0	0	0	0	0.000266667	0	0	0	0	0	0	0	0	0	0	0	0	0	0	0	0	0	0	0.000133333	0.000133333
CRC034	1(TN)	0.011	0.000466667	0.0234667	6.67e-05	0	0	0.000133333	0.0002	0	0.000133333	0.000466667	0.0004	0.000333333	0	0	6.67e-05	0.000466667	0.0002	0	0.000666667	0.000133333	0.00293333	0	0	0	0.000466667	0.00173333	0.001	0	0	0	0	0.0002	0	0	0	0	0	0	0	6.67e-05	0	0	6.67e-05	0	0	0.001	0
CRC035	2(TA)	0.00306667	0.000933333	0	0.001	0	0	0.000133333	0	0	0	0	0.00133333	0.0170667	0	0	0	0.005	0	0	0	0	6.67e-05	0	0	0	0	0	0	0	0	0	0	0	0	0	0	0	0	0	0	0	0	0	0	0	0.000666667	0	0
CRC035	3(TC)	0.104	0.00653333	0.0002	0.00126667	0	0.00233333	0.0008	0.000666667	0.000133333	0	0.0002	0.00193333	6.67e-05	0	6.67e-05	0.0004	6.67e-05	0.0002	0	0	6.67e-05	0.00153333	0	0	0	6.67e-05	0	0.001	0	0	0	0	0	0	0	0	0	0	0	0	0	0	0	0	0	0	0.000266667	0
CRC035	1(TN)	0.00473333	6.67e-05	0.0276	0.000133333	0	0	0.001	0.0002	0.000733333	6.67e-05	6.67e-05	0.0002	0	0.001	6.67e-05	0.000733333	0.000133333	0	0	0	0	0.000333333	0	0	0.00106667	0.0006	0	0	0	0	0	0	0.000466667	6.67e-05	0.000133333	6.67e-05	0	0	0	0	0.000266667	0	0	0	0	0	0.0004	0
CRC036	2(TA)	0.00253333	6.67e-05	0.0352	0.000133333	0	0	0	0.0008	0.000533333	0	0.0194	0	6.67e-05	0.000333333	0	0.000133333	0.0002	0	0	6.67e-05	0.000133333	6.67e-05	0	0	0	0	0	0	0	6.67e-05	0	0	0.0144	0	0	0	0	0	0.0006	0	0	0	0	0.000266667	0	0	0.0018	0
CRC036	3(TC)	0.0127333	0.0004	0.0651333	0	0.000666667	0	0.0002	0.0004	0.0006	0	0.0068	0	0	6.67e-05	0.0006	0	0.0002	0	0	6.67e-05	0	0	0	0	0	0	0	0.00193333	0	0	0	0	0.0326667	6.67e-05	0.000533333	0	0	0	0.00333333	0	0	0	0	0.0014	0	0	0.00146667	0
CRC037	2(TA)	0.0006	0	0	0	0	0	0.000533333	0	0	0	0	0	0	0	0	0	0	0.000666667	0	0	0	0	0.000266667	0	0	0	0	0.001	0	0	0	0	0	0	0	0	0	0	0	0	0	0	0	6.67e-05	0	0	0	0
CRC037	3(TC)	0.322	0.000333333	0	0	0	0	0.1308	0.00226667	0	6.67e-05	0	6.67e-05	0	0	0	0.000133333	0	0	0	0	0.000666667	6.67e-05	0	0	0	0	0	0	0	0	0	0	6.67e-05	0.000133333	0	0	0	0	0	0	6.67e-05	0	0	0	0	0	6.67e-05	0
CRC037	1(TN)	0.00553333	0	0	0	0	6.67e-05	0.00166667	0	6.67e-05	0	0	0	0	0	0	6.67e-05	0	0	0	0	0	0.000133333	0.0004	0	0	0	0	0	0	0	0	0	0	0	0	0	0	0	0	0.000333333	0.0002	0	0	0	0	0	0	0
CRC038	2(TA)	0.836267	6.67e-05	0.0127333	0.0008	0	0	0.000733333	0	0	0	6.67e-05	0.00113333	0.00233333	0	0.000133333	0	0.00253333	0	0	0	0	6.67e-05	0	0	0	0	0	0	0	0	0	0	0	0	0	0	0	0	0	0.001	0	0	0	0	0	0	0	0
CRC038	3(TC)	0.0126	0	0.000666667	6.67e-05	0	0	0.0008	0.000133333	0	0.000333333	0	0.000933333	0	6.67e-05	0.0002	6.67e-05	6.67e-05	0	0	0	0	0.000466667	6.67e-05	0	0	0	0	6.67e-05	6.67e-05	0	0	0	0	0	0	0	0	0	0	0.0340667	0.0004	0	0	0	0	0	0	0
CRC039	2(TA)	0.00113333	0	0	0	0	0	0	0	0	0.00153333	0	0	0	0	0	0	0	0	0	0	0.000266667	0.0014	0	0	0	0	0	0	0	0	0	0	0	6.67e-05	0	0	0	0	0	0	0.000266667	0	0	0	0	0	0	0
CRC039	3(TC)	0.0118667	0	0	0	0	0.00226667	0.0002	6.67e-05	0	0.00366667	6.67e-05	0	0	0	0	6.67e-05	0	0	6.67e-05	0.000133333	0	0.000333333	0.0002	0	0	0	0	0.00106667	0	0	0	0	0	0	0	0	0	0	0	0	0	0	0	0	0	0	0	0
CRC040	3(TC)	0.0144	0.00233333	0.00946667	0.000133333	0	0.120067	0.0002	0.418067	0.000133333	0	0.000133333	0	0	0	0.00346667	0	0	0.1896	0	0	0	6.67e-05	0	0	0	0	0	0	0	0.00293333	0	0	0	0.0044	0	0	0	0	0	0	0	0	0	0	6.67e-05	0.000533333	6.67e-05	0
CRC041	3(TC)	0.1026	0.0112667	0.000466667	0.00153333	0.0018	0.00886667	0.00433333	0.0171333	0.000666667	0.000333333	0.0008	0.0008	0.00206667	6.67e-05	0.00246667	0.0008	0.0004	0.0125333	0	0	0.000333333	0.000733333	0.000866667	0	0	0.000333333	0	0.0014	6.67e-05	0.0002	0	0	6.67e-05	0.0014	0	0	0	0	0.0008	0	6.67e-05	0	0	0	0.000466667	0.0002	6.67e-05	0
CRC041	1(TN)	0.0788	0.00166667	0.00106667	0.00133333	6.67e-05	0.00906667	0.0056	0.0159333	0	0.000266667	0.000666667	0.0006	0.00166667	0	0.0018	0.000666667	0.00106667	0.00993333	0	0	0.000533333	0.00173333	0.0004	0	0	6.67e-05	0	6.67e-05	6.67e-05	0	0.0004	0	0	6.67e-05	0	0.0018	6.67e-05	0	0.000466667	0	6.67e-05	0	0	0	0.0006	0.000333333	0	6.67e-05
CRC042	2(TA)	0.7192	6.67e-05	0.00973333	0.000133333	0	0.000133333	0.0006	0.000333333	0	0	0.00933333	6.67e-05	0.000133333	6.67e-05	6.67e-05	0	0	0.0002	0	0	6.67e-05	0	0	0	0	0	0	0	0	0	0	0	6.67e-05	0	0	6.67e-05	0	0	0	0	0	0	0	0	0	0	0.000133333	0
CRC042	3(TC)	0.3614	0.000266667	6.67e-05	0	0	6.67e-05	0.0002	0	0	6.67e-05	0.2036	0	0	0	0	0	0	0	0	0	6.67e-05	0.000133333	0	0	0	0	0	0	0	6.67e-05	0	6.67e-05	0.000666667	0	0	0	0	0	0	0	0	0	0	0	0.000133333	0	0.0006	0
CRC042	1(TN)	0.587267	0	0	0.000133333	0	0.000333333	0	0.0004	0	0	0.0008	6.67e-05	0	0	6.67e-05	0	0	0.0004	0	0	6.67e-05	0.000533333	0.000466667	0	0	0	0	0.000133333	0	0	0	0	0	0	0	0	0	0	0	0	0	0	0	0	0	0.0004	0	0
CRC043	2(TA)	0.0273333	0.00606667	0.000466667	0.000133333	6.67e-05	0.00193333	0.00193333	0.00393333	0.000133333	0.000533333	0	0.000133333	0	0.000866667	0.000466667	0.0002	0	0	0.0004	0	0.000333333	0.000533333	0.000266667	0	0	0	0	0.000133333	6.67e-05	0	0	0	6.67e-05	0.000466667	0.000333333	0	0	0	0	0.00193333	0	0	0	0	6.67e-05	0	0.0002	0
CRC043	3(TC)	0.135067	0	0	0	0	0	0.00133333	0.00993333	0.0002	0.00553333	0	0	0	6.67e-05	0	0.000466667	0	6.67e-05	0	0.0012	0.00133333	6.67e-05	0	0	6.67e-05	0	0	0.000333333	0	0	0	0	0	0	0	0	0	0	0	0	0	0	0.00166667	0	0	0.000533333	0	0
CRC043	1(TN)	0.148733	0.0012	0.00213333	0.000466667	0.000133333	0.00253333	0.0146	0.0064	0.0148	0	0	0.00266667	0	0	0.002	0.0002	6.67e-05	0.001	0	0	0.0014	0	0	0.0004	0	6.67e-05	0	0	0	0	0	0	6.67e-05	0.000333333	0	0.0004	0	0	0.000133333	0	0	0	6.67e-05	0	0	0	0	0
CRC044	2(TA)	0.4354	0.00126667	0	6.67e-05	0	0.00186667	0.000533333	0.0016	0.000266667	0	0	6.67e-05	0	0	0.000133333	0	0	0.0006	0	0	0.000133333	0.000133333	0	0	0	6.67e-05	0	0	0.000133333	0	0	0	0	0.0002	0	0	0.000933333	0	0	0	0.0002	0	0.000133333	0	0.000133333	0.000533333	0	0
CRC044	3(TC)	0.445733	0.000266667	0	0	6.67e-05	0	0.000333333	0.00193333	0	0	0	0.000266667	0.000133333	0.000533333	0.0002	6.67e-05	0.0002	0	0	0	0.0004	0.000266667	0	0	6.67e-05	0	0	0.000133333	0	0	0.0002	0	0	0	0	0.0004	0	0	0.000133333	0	0	0	6.67e-05	0	0	6.67e-05	0	0
CRC044	1(TN)	0.263667	0.00573333	0	0.0002	0.000733333	0	0.0036	0.002	0.00126667	0.0002	0	0.000733333	0.00173333	0.000133333	0.0004	0.000133333	0.0006	6.67e-05	0	0	0.000333333	0.0006	0	0	6.67e-05	0.000333333	0	0.0002	0	6.67e-05	0	0	6.67e-05	0.000466667	0	6.67e-05	0.000133333	0	0.000533333	0	0	0	0.000533333	0	0	0.0002	0	0
CRC045	2(TA)	0.0549333	0	6.67e-05	0	0	0	6.67e-05	0.0002	6.67e-05	6.67e-05	0.0002	0	0	0	0	6.67e-05	0	0	0	0	0	6.67e-05	0	0	0	0	0	0.000333333	0	0	0	0	0	0	0	0	0	0	6.67e-05	0	0	0	0	0	0	0.000133333	6.67e-05	0
CRC045	3(TC)	0.969733	6.67e-05	0	0	0	6.67e-05	0.000266667	0	0	0	0	0	0	0	0.0002	6.67e-05	0.000133333	0	0	0	0	0	0	0	0	0	0	0.000266667	0	0	0	0	0	0	0	0	0	0	0	0	0	0	0	0	0	0	0	0
CRC045	1(TN)	0.085	0	0	0.000133333	0	0	0.0012	0	0	0	0	0	0	0	0	6.67e-05	0	0	0	0	6.67e-05	0.000666667	0	0	0	0	0	0	0	0	0	0	0	0	0	0	0	0	0	0	0	0	0	0	0	6.67e-05	0	0
CRC046	2(TA)	0.0582	0.0211333	0.00406667	0.0463333	0.00153333	0.00173333	0.0004	0.000133333	0.0024	0.000133333	0.00306667	0.00146667	0.000933333	0.000266667	0.0028	0.000133333	0.0094	0	0.0022	0	6.67e-05	0.0002	0	6.67e-05	0	6.67e-05	0	0	0	0.001	0	6.67e-05	0.0002	0.00186667	0	0	0	6.67e-05	0.000333333	0	0	6.67e-05	6.67e-05	0	0	0.00126667	0.0004	0
CRC046	3(TC)	0.643067	0.00266667	0.00846667	0.0164	0.001	0.000933333	0.0002	0.000466667	0.0038	0.0002	0.00273333	0.000533333	6.67e-05	0.000133333	0.00166667	0.000133333	0.000933333	0	0.00526667	0	0.000466667	0.0028	0	0.000133333	0	0.0006	6.67e-05	0.00253333	0	0.000533333	0	6.67e-05	0.000533333	0.001	0	0	0	0	0	0	0	0	0	0	0	0.000133333	0.000466667	0
CRC046	1(TN)	0.707067	0.00733333	0.0129333	0.0188	0.000466667	0.00266667	0.00146667	6.67e-05	0.000466667	0.00726667	0	0.00546667	0	0	0.00186667	0	0.00293333	0.000466667	0	0	0.000266667	6.67e-05	0	0	0	0	0	0	0	0	0	0	0.000733333	0.00126667	0	0	0	0	0.000133333	0	0	0	0	0	0	6.67e-05	0.000266667	0
CRC047	3(TC)	0.0124667	0.0232667	0.000133333	0.283733	0.004	0.00546667	0.000133333	0.0008	0.0012	6.67e-05	0	0.00513333	0	0.0002	0	0	0	0	0	0	0.000133333	6.67e-05	0	0.0002	0	0.000333333	0	0	0	0.0114	0	6.67e-05	6.67e-05	0.0034	0	0	0	0	0.000266667	0	0	0	0	6.67e-05	0	0.000333333	6.67e-05	0
CRC047	1(TN)	0.195733	0.004	0.0012	0.0235333	0.0405333	0.00773333	0.0028	0.0111333	0.000933333	6.67e-05	0	0.0044	0.000133333	0.00266667	6.67e-05	0.00266667	0.0004	0	0	0	0.0004	0.00106667	0	0.0016	0	0.000266667	0	6.67e-05	0	0.0014	0	0	0.000333333	0.0107333	6.67e-05	0	0.000133333	0	0.0004	0	6.67e-05	0	6.67e-05	0.0002	0	0.000266667	0.000133333	0
CRC048	2(TA)	0.839667	0.00633333	0.003	0.002	6.67e-05	0	6.67e-05	0	0	0	0	0	0	0	6.67e-05	6.67e-05	0	0	0	0.000133333	0	0.000533333	0	0	0	0	0.000533333	0.0002	0	6.67e-05	0	0	0	0	0	0	0	0	0	0	0	0	0	0	0	0	0.000333333	6.67e-05
CRC048	3(TC)	0.249333	0.00606667	0.0068	0.000866667	0.0026	0.0008	0.000866667	0.0008	0.00333333	0.000133333	0	0.000666667	6.67e-05	0.001	0.000333333	0.000533333	0.000133333	0	0	0	0.000133333	0.00113333	0	0.000733333	0.000466667	0	0.0106	0.00293333	0	0.000133333	0	0	0	0.0006	0	0	0	0	0	0.0002	0.00113333	0	0	6.67e-05	0.000133333	0.000466667	0.0006	0
CRC048	1(TN)	0.508333	0.00833333	0.00546667	6.67e-05	0	0	0.000466667	0.000333333	0.000466667	0.000333333	0	6.67e-05	6.67e-05	0.0004	0	0	0	6.67e-05	0	0	0	0.0006	0	0	0.000266667	0.0002	0.0557333	0	0	0	0	0	0	0	0	0	0	0	0	0	0	0	0	0	0	0	0.0006	0
CRC049	2(TA)	0.784267	0.0004	0.000266667	0.003	0.000133333	0.0002	0.000133333	0	0	0	0	0.0002	0	0	6.67e-05	0.000133333	0	0.000133333	0	0	0.0002	0.000466667	6.67e-05	0.000133333	0	0	0	0	0	0.000133333	0	0	0	0.000133333	0	0	0	0	0	0	6.67e-05	0	6.67e-05	0	0	6.67e-05	0.0002	0
CRC049	3(TC)	0.687133	0.00246667	0.00133333	0.0006	0	0.000466667	0.000133333	0.00473333	0.0098	6.67e-05	0.00226667	0.000333333	0.000133333	0.00406667	0.0016	0	0.0014	0	0.000533333	0	0.0002	0.000666667	6.67e-05	0.000666667	0.00313333	0	0	6.67e-05	0	0	0	0	0	6.67e-05	0	0	0	0	0	0	0	0	0	0	0	0.0002	0.000133333	0
CRC049	1(TN)	0.808867	0.00113333	0.00446667	0.000133333	0	0	0.0002	0.000466667	0.000266667	0.0018	0	0.0002	0.0004	0.000266667	6.67e-05	6.67e-05	0	0	0	0	0.000466667	0.000466667	0	0	0.000466667	0.000666667	0.000333333	0	0	0	0	0	0	0	0	0	0	0	0	0	0	0	0	0	0	0	0.0006	0
CRC050	2(TA)	0.0174	0.0074	0	0.00133333	0.0002	0	0	0.0002	0	0.000333333	6.67e-05	0.00266667	0.0109333	0.0004	0.00146667	0	0.0127333	0	0	0	6.67e-05	6.67e-05	0	0	0	0.0004	0	6.67e-05	0	6.67e-05	0.000266667	0	0.0002	0	0	0.0012	0	0	0.00206667	0	0	0	0	0	0	0.000333333	0	0
CRC050	3(TC)	0.0224	0.0192	0	0.0014	0.00213333	0	0.0012	0.0002	0.000466667	0.0004	0	0.00193333	0.014	0.0002	0.00166667	0.0002	0.0084	0	0	0	0.000133333	6.67e-05	0	0	0	0.0008	0	0.000133333	0	0.000333333	0	0	6.67e-05	0.0004	0	0	0	0	0.00106667	0	0	0	6.67e-05	0	0	0	0	0
CRC050	1(TN)	0.0196	0.0054	6.67e-05	0.0016	0	0.000266667	0.0018	0.0002	0	0.000466667	0	0.0026	0.0144	0	0.00193333	0	0.0078	6.67e-05	0	0	6.67e-05	0.0006	0	0	0	0.0002	0	0	0	6.67e-05	0.0002	0	6.67e-05	0	0	0.000933333	0	0	0.001	0	0	0	0	0	6.67e-05	0	0	6.67e-05
CRC051	3(TC)	0.0196	0.00126667	0.000733333	0.000333333	0	0.000533333	0	0.000333333	0	0	0	6.67e-05	0.000733333	0	0	0	0	0.0004	0	0	0	6.67e-05	6.67e-05	0	0	0	0.0002	0.00106667	0	0	0	0	0	0	0	0	0	0	0	6.67e-05	0.000733333	0	0	0	0	0	0.000266667	0
CRC051	1(TN)	0.00813333	0.00453333	0.0002	0.000333333	0	0.00686667	0.00346667	0.00386667	0.000266667	0	0	0	6.67e-05	0	0.0438667	0	0.00426667	0.001	0	0	0.0002	0.00133333	0	0	0	0	0	6.67e-05	6.67e-05	6.67e-05	0	0	0.000133333	6.67e-05	0	0	0	0	0.0110667	0	0	0	0	0	0.00106667	0.000333333	0.000133333	0.000133333
CRC052	2(TA)	0.0253333	0.00786667	0.000133333	0.001	0	0.0114667	0.0580667	0	0	0.0004	0	0.0002	0.000933333	0	0.00146667	0.000266667	0.0002	0.0008	0	0	0	0.0468667	0	0	0	0.000133333	0	0	6.67e-05	0	6.67e-05	0	6.67e-05	0.0004	0	0.000533333	0.000933333	0	0.0012	0	0.0022	0.000333333	0.0002	0	0.0144	0.00173333	0	0.000666667
CRC052	3(TC)	0.00326667	0.000533333	0	0	0	0.000266667	0	6.67e-05	0	0.0002	0	0.00573333	0	0.000133333	6.67e-05	0.0052	0	0	0	0	0	0.000466667	0	0	0	0	0	0	0	0	0	0	0	0	0	0	0	0	0	6.67e-05	6.67e-05	0	0.0002	0	0	0	0	0
CRC052	1(TN)	0.0026	0.0024	0	0	0	0.00546667	0.000133333	0	0	0	0	6.67e-05	0	0.0002	0	0.0002	0	6.67e-05	6.67e-05	0	0.0002	0.000733333	0.00133333	0	0	0	0	0	0	0	0	0	0	6.67e-05	0.0002	0	0	0	6.67e-05	0.000266667	0	0	0	0	0	0	0.000333333	0
CRC053	2(TA)	0.00306667	0.000933333	6.67e-05	6.67e-05	0	0	0.00153333	0.0002	0.0002	0.0002	0	0	0	0	0	0	6.67e-05	0.0002	0	0	0.000933333	0.00153333	0	0	0	0	0.000333333	0.000666667	0	0.0006	0	0	0.0004	6.67e-05	0	0	0.000133333	0	0	0	0.000133333	6.67e-05	0.0004	0.000133333	0.000133333	6.67e-05	0.000466667	0
CRC053	3(TC)	0.00273333	0.000266667	0	0.0008	0	0	0.000733333	6.67e-05	0	0	0	0	0	0	0	0	0	6.67e-05	0	6.67e-05	0.000266667	0.00106667	0	0	0	0	0	0.000466667	0	0.002	0	0	0	0	0	0	0.000333333	0	0	0	0	0	0	6.67e-05	0	0.000333333	0	0
CRC053	1(TN)	0.0246	0.0024	0.000466667	0.001	0.000133333	0.00413333	0.000666667	0.000666667	0.000533333	0.000333333	0	6.67e-05	0	0.000533333	0.000266667	0.003	0	0	0	0	0.000666667	0.0042	0	0	6.67e-05	0	0.0002	0.00166667	0	6.67e-05	0	0	0	0.000333333	0	0	0	0.000266667	0	6.67e-05	0.00426667	6.67e-05	0	0.0002	6.67e-05	0.00126667	0.000133333	0
CRC054	2(TA)	0.0008	0.00133333	0	0	0	0	0	0	0	0	0	0	0	0	0	0	0	0	0	0	0.0008	0	0	0	0	0	0	6.67e-05	0	0	0	0	0	0	0	0	0	0	0	0	0	0	0	0	0	0	0.000466667	0
CRC054	3(TC)	0.000933333	0.00113333	0	6.67e-05	0	0	0.0022	6.67e-05	0	0	0	0.000133333	0	0	0	0	0	0	0	0	6.67e-05	6.67e-05	0	0	0	0	0	0.0008	0	6.67e-05	0	0	6.67e-05	0	0	0	6.67e-05	0	0	0	0.000266667	0	0	6.67e-05	0.000533333	6.67e-05	0	0.000133333
CRC055	3(TC)	0.0004	0	0.0008	0.00613333	0.0414667	0.00846667	0	0	0	0	0	0.0004	0.0002	0	0	0	0	0	0	0	6.67e-05	0	0	0	0	0	0	0	0	0.00506667	0	0	0	0	0	0	0	0	0	0	0	0	0	0	0	0	0	0
CRC055	1(TN)	6.67e-05	0	0	0.0002	0.000666667	0.000133333	0.000133333	0	0	6.67e-05	0	6.67e-05	0	0	0	0	0	0	0	0	0	0	6.67e-05	0	0	0	0	0	6.67e-05	0.000333333	0	0	0	0	0	0	0	0	0	0.000266667	0	0	0	0	6.67e-05	0	0	0
CRC056	2(TA)	0.00333333	0.0158	6.67e-05	0.00446667	0	0.0034	0.001	0.000133333	0.00166667	0	0	0.0008	6.67e-05	0	0.000133333	0	0.000666667	0	0	0	0.000133333	0.000933333	0	0	0	0	0.000733333	0.000466667	0.0004	0.000266667	0	0	0.000333333	0.0004	0	0	0	0	0	0	0.000133333	0.000733333	0.0004	0.000666667	0.0002	0.000133333	6.67e-05	6.67e-05
CRC056	3(TC)	0.005	0.0109333	0	0.00373333	6.67e-05	0	0.000866667	0.000133333	0	0.000133333	0	0.000533333	0	0	0.000133333	0.0002	6.67e-05	0	0	0	0.000266667	0.000666667	0	0	0	0	0.0006	0.000333333	0.000333333	0.0004	0.000333333	0	0.000333333	6.67e-05	0	0.00226667	0	0	0	0	6.67e-05	0.000266667	0.000333333	0.000266667	0.000266667	6.67e-05	0.000133333	0.000133333
CRC056	1(TN)	0.00613333	0.0092	0.000466667	0.00406667	0	0	0.00326667	0	0	0.000133333	0	0.0006	0.00226667	0	0.00233333	6.67e-05	0.00326667	0	0	0	0.000133333	0.000733333	0	0	0	0	0.000333333	0.000466667	0.000133333	0.000466667	6.67e-05	0	0.0004	0	0	0	0	0	0	0	0.000533333	6.67e-05	0.000133333	0.0004	0	6.67e-05	6.67e-05	6.67e-05
CRC057	2(TA)	0.053	0.013	0.00486667	0.0018	0	0	0.0172667	6.67e-05	0.00126667	0.000133333	0	0.000866667	0.0006	0	0	0.0002	0.000133333	0.00166667	0	0	0.0014	0.02	0	0.00146667	0	0	0.00206667	0.000266667	0.0728667	0.000333333	0	0	0.000266667	0.000133333	0	0	0	0.000266667	0	0	6.67e-05	0.0323333	0.0302667	0	0.000733333	0.0096	0.0006	0.0229333
CRC057	3(TC)	0.0022	0.175467	0.0002	0.00806667	0	0.000133333	0.000533333	0.000533333	0	6.67e-05	0	0.0054	0.000666667	0	0	6.67e-05	0.00406667	0	0	0	0.0002	0.000666667	0	0	0	0	0.024	0.000333333	0.0002	0.0104667	0	0	0.00346667	0	0	0	6.67e-05	0	6.67e-05	0	0.000533333	0.000333333	0.000133333	0.000333333	0	6.67e-05	0.000133333	0
CRC057	1(TN)	0.0155333	0.0294667	0.000266667	0.028	0	0.0002	0.000933333	0.000266667	6.67e-05	0.0002	0	0.000866667	0.000533333	0	6.67e-05	0.000333333	0.000333333	0	6.67e-05	0	0.000266667	0.00173333	0	0	0	0	0.00146667	0.000333333	0.000333333	0.00146667	0	0	0.000866667	0	0	0	0	0	6.67e-05	0	0.0002	0.000266667	0.000333333	0.000333333	6.67e-05	0.000133333	0	0.000133333
CRC058	3(TC)	0.0253333	0.5852	0	0.000333333	0	0.00166667	0.000133333	0	0	0.00146667	0	0	0	0	0	0	6.67e-05	0	0	0	0.000266667	0.000333333	0	0	0	0	6.67e-05	0	0	6.67e-05	0	0	0	6.67e-05	0	0	0	0	0.000133333	0	0	0	0	6.67e-05	6.67e-05	0	6.67e-05	0
CRC058	1(TN)	0.00873333	0.00926667	0	0.00846667	0	0.000133333	0.000933333	0.000666667	0	0	0	0.0002	6.67e-05	0	6.67e-05	0.000533333	0.0002	0	0	0	0.000266667	0.00413333	0	0	0	0	0.0004	0.001	0.00153333	0.000466667	0	0	0.000133333	0.000666667	0	0	0	6.67e-05	0	0	0.0004	6.67e-05	6.67e-05	0.00446667	0.000133333	0.000733333	0	6.67e-05
CRC059	2(TA)	0.0287333	0.0106667	6.67e-05	0.0304667	0.000533333	0.00173333	0.000533333	0.00293333	0.0008	0	6.67e-05	0.00686667	6.67e-05	0	0.00673333	0.00106667	0.000666667	0.000266667	0	0	0.00146667	0.00366667	0.000133333	0.000866667	0	0	0	0.000866667	0	0.0018	0	0.0004	0	0.000533333	0	0	0	0	0	0	0.000133333	0.000533333	0	0.00366667	0.00106667	0.000266667	0	0
CRC059	1(TN)	0.0286667	0.0140667	6.67e-05	0.0213333	0.000133333	0.000333333	0.0198	0.00106667	0.0012	0	0	0.0074	0	0	0.00166667	0.000266667	0.0004	0.000133333	0	0	0.00173333	0.00246667	0.0002	0.0006	0	6.67e-05	0	0.00193333	6.67e-05	0.000733333	0.0012	0	0	0.000333333	0	0.0036	0	0.000266667	0	0	6.67e-05	0.000666667	0	0.00386667	0.00673333	0.000133333	0.000466667	0
CRC060	3(TC)	0.0112	0.181733	0	0.0238667	0	0	0.000466667	0.0004	0.0084	0.0002	0	0.0016	0.00146667	0	6.67e-05	0	0	0	0	0	0.000466667	0.000133333	0	0.0135333	0	0.0006	0	0.000133333	0.000333333	0.0002	0	0.0002	6.67e-05	0	0	0	0	0	0	0	6.67e-05	0	0	0.0002	0	6.67e-05	0	6.67e-05
CRC060	1(TN)	0.021	0.0183333	0.000333333	0.0203333	6.67e-05	0	0.0024	0.0028	0.00113333	6.67e-05	0	0.00593333	0.0012	0	0.0006	0.0002	0.00166667	0.000133333	0	0	0.00166667	0.0004	0	0.0008	0	6.67e-05	0.00313333	0.000733333	0.0004	0.0016	0	6.67e-05	0.0008	0.000133333	0	0	0	0	0	0	0.0004	6.67e-05	0.0002	0.00226667	0.0002	6.67e-05	6.67e-05	0
CRC061	2(TA)	0.505	6.67e-05	0.0213333	0	0	0.000133333	0.00206667	0.000133333	0.00133333	0	0	6.67e-05	0	0.000733333	0	0	0.0002	0	0.000466667	0	0.000533333	0	0	0	0	0	0	0.0002	0	0	0	0	0.00133333	0	0.0002	0	0	0	6.67e-05	6.67e-05	0	0	0	0	0	6.67e-05	0.0004	0
CRC061	3(TC)	0.160067	0.00313333	0	0.0111333	6.67e-05	0.00366667	0.00213333	0.000733333	0.0008	0.000133333	0	0.000533333	6.67e-05	0	0.00313333	0.000933333	0	0.0002	0	0	0.0004	0.00453333	0	0	0	0	0	0.00306667	0.000133333	0.000133333	6.67e-05	0	0.000266667	0.000466667	0	0.000666667	0	0	0.000266667	0	0	6.67e-05	0	0.000333333	0.0002	0	0.0004	0.000133333
CRC061	1(TN)	0.0302	0.00633333	0	0.0156	0.0004	0.00653333	0.00133333	0.0022	0.0044	0.000133333	0	0.00553333	0.000266667	0	0.000933333	0.000266667	0.000666667	0.0004	0	0	0.000333333	0.0024	0.000133333	0	0	0	0	0.0018	0.00186667	0.000733333	0.000933333	0	0	0.000733333	0	0.001	0.000266667	0	0	0	0.000533333	0.0008	0.0004	0.00566667	0.0004	6.67e-05	0.000133333	0.00133333
CRC062	2(TA)	0.0292667	0.0958	0	0.00646667	0	0	0.0012	0.000266667	0	0	0	0.000333333	0	0	6.67e-05	0	6.67e-05	0	0	0	0.0002	0.000266667	0	0	0	0	0	0.000333333	6.67e-05	0	0.0116	0	0	0	0	0.00706667	0	0	0	0	0	0	6.67e-05	0.0004	0.0002	6.67e-05	6.67e-05	6.67e-05
CRC062	3(TC)	0.0162667	0.00566667	0	0.00653333	0	6.67e-05	0.0056	0.0002	6.67e-05	0.000666667	0	0.000666667	0.00253333	0	0.0032	0	0.0024	0.000133333	0	0	0	0.000733333	0	0	0	0	6.67e-05	0.0008	0.000133333	6.67e-05	0.000466667	6.67e-05	0	6.67e-05	0	0.000133333	0	6.67e-05	0	0	0.000133333	6.67e-05	0	0.000866667	0.0002	0	6.67e-05	6.67e-05
CRC062	1(TN)	0.00533333	0.00573333	0	0.00346667	0	0	0.000733333	6.67e-05	0.00146667	6.67e-05	0	0.000133333	0.0002	0	0	0.0002	0	6.67e-05	0	0	0.000333333	0.00206667	0	0.000533333	0	6.67e-05	0	6.67e-05	0.000333333	6.67e-05	0.000133333	6.67e-05	0	6.67e-05	0	0.000266667	0	0	0	0	6.67e-05	0.0002	6.67e-05	0	0	6.67e-05	0.000133333	6.67e-05
CRC063	2(TA)	0.00633333	0.0074	6.67e-05	0.0123333	0	0	0.00126667	0.000266667	0	0.0002	0	0.0008	0.0004	0	0	6.67e-05	0.000533333	0.0002	0	0	6.67e-05	0.000133333	0	6.67e-05	0	0	0.002	0.000133333	0.000133333	0.00166667	6.67e-05	0	0.0006	6.67e-05	0	0.0004	0	0	0	0	0.0002	0	0.000133333	0.000333333	6.67e-05	0.0002	6.67e-05	6.67e-05
CRC063	3(TC)	0.0312	0.00146667	0	0.3098	0	6.67e-05	0.000133333	0.000533333	6.67e-05	0.000133333	0	0.002	0.000266667	0	0.000133333	6.67e-05	0	0	0	0	0	0.0002	0	0	0	0	0	0.000266667	0	6.67e-05	0.0002	0	0	0	0	0.000133333	0	0	0.000133333	0	0	0	0	0	0	0	6.67e-05	0
CRC063	1(TN)	0.00106667	0.000133333	0	0.0623333	6.67e-05	0	0	6.67e-05	0	0.0002	0	0.00253333	0	0	0	0	0	0	0	0	0	6.67e-05	0	0	0	0	0	0.000133333	0	0	6.67e-05	0	0	0	0	0	0	0	0	0	0	0	0	0.000333333	0	0	0	0
CRC064	3(TC)	0.0162667	0.00166667	0	0.00373333	0	0.000133333	0.0034	0.000333333	0	6.67e-05	0	0.000466667	0	0	0.0016	0.000333333	0.000266667	0	0	0	0.000333333	0.00133333	0	0	0	0	0	0.0008	0.000466667	6.67e-05	0.000333333	0	0	0.0002	0	0.000533333	0	0	0	0	0.0002	0.000133333	0	0.00106667	0.000133333	0.000133333	0	0.000266667
CRC064	1(TN)	0.0028	0	0.0014	6.67e-05	6.67e-05	0	6.67e-05	0	0	6.67e-05	0	0	0	0	0.000133333	0	0	0	0	0	0	0	0	0	6.67e-05	0	0	0	0	0	0	0	0	0	0	0	0	0.004	0	6.67e-05	0	0.000133333	0	0	6.67e-05	0	0.0002	0
CRC065	3(TC)	0.0042	0.00106667	0.000466667	0.000466667	0	0	0.00726667	0.000133333	0	0	0	0.000266667	0	0.001	0	0.0004	6.67e-05	0	0	0	0.000133333	0.001	0	0	0	0	0.000466667	0	0	0.000666667	0	0	0.000133333	0.000133333	0	0	0.0012	0	0	0	0.0032	0.000466667	0.00133333	0.000933333	0.0006	0.000666667	0.000666667	0.000133333
CRC065	1(TN)	0.0110667	0	0.000133333	6.67e-05	6.67e-05	0.000133333	0.00233333	0.000133333	0	0.001	0	6.67e-05	6.67e-05	0	0.00126667	0.00146667	0	0	0	0	0.000733333	0.00326667	0	0	0	0	0	0.000466667	0.00186667	0	0	0	0.000133333	6.67e-05	0	0	0	0.0002	0	0.00253333	0.000133333	0.000666667	0	0	0.000333333	6.67e-05	0	0
CRC066	2(TA)	0.00513333	0.0004	0	0.000466667	0.0002	0.0676667	0	0.000266667	0.007	0	0	0.0006	0.000133333	0	0.000333333	0	6.67e-05	0	0	0	0.000266667	0.000133333	0	0	0	0	0	0.000466667	0	6.67e-05	0	6.67e-05	6.67e-05	0.000533333	0	0.000333333	0	0	0	0	0	6.67e-05	0	0.000266667	0.000133333	0	0	0
CRC066	3(TC)	0.002	0.0008	6.67e-05	0	6.67e-05	0.0414	0	0	0.0107333	0	0	0.000466667	0	0	6.67e-05	0	6.67e-05	0	0	0	0	0.000133333	0	0	0	0	0	6.67e-05	0	0	0.0004	0	0	0.0016	0	0.0004	0	0	0	0	0	0.000133333	6.67e-05	0.000133333	0.000133333	0	6.67e-05	0
CRC066	1(TN)	0.00293333	0.00213333	0	0.000266667	0	0.00393333	0.000533333	0	0.00133333	0	0	0.000133333	0	0	0.000133333	0	0	6.67e-05	0	0	0.000133333	0.000266667	0	0	0	0	0	0.0002	0	0	0.0306667	0	0	0.000666667	0	0.0118	6.67e-05	0	0	0	0	0	0	6.67e-05	0.000266667	0	0	0
CRC067	2(TA)	0.00813333	0.000333333	0	0.0004	0.0002	0.0046	0.00453333	0.000533333	0.00193333	6.67e-05	0	0.000533333	0.00346667	0.000333333	0.0034	0	0.00306667	0	0	0	0.000466667	0.0008	0	0	0.000133333	0	0	0.000333333	6.67e-05	6.67e-05	0.0014	0.000933333	0	0.0006	0	0.00146667	0.000333333	0.00193333	0	0	0.000533333	0.0002	0.0004	0.000866667	0.00186667	0.0008	0.000133333	0
CRC067	1(TN)	0.0128667	0.00806667	6.67e-05	0.00193333	0.000333333	0.0056	0.00133333	0.000466667	0.00306667	0.000133333	0	0.0012	0.000733333	6.67e-05	0.000133333	0	0.0014	6.67e-05	0	0	0.000333333	0.0004	0.000133333	6.67e-05	0	0	0.00366667	0.000666667	0.0002	0.00186667	0.000733333	0	0.00133333	0.000866667	0	0.00206667	0.000133333	6.67e-05	0	0	0.000533333	6.67e-05	0.000466667	6.67e-05	0.0002	0.000266667	6.67e-05	0
CRC068	2(TA)	0.657467	0.0002	0.0112	0.0022	0.00633333	0.0002	0.0008	0.000133333	0.00253333	0	0	0.0008	0.000333333	0	0.0002	0.0002	6.67e-05	0	0	0	0.000133333	0.000466667	0	0.000533333	0	0	0	0.0002	0.000133333	0.00113333	0	0	0.0002	6.67e-05	0	0	0	0.000333333	0	0.00313333	0.000466667	6.67e-05	0	0	0	0	0.0024	0
CRC069	3(TC)	0.0224	0.0002	0	0.00413333	0.0238667	0.00133333	0	6.67e-05	0.000666667	0	0	0.0004	0.000133333	0	0	6.67e-05	0	0	0	0	0.000266667	0	0	6.67e-05	0	0	0	0.0002	0	0.0012	0.000266667	0	6.67e-05	0.0002	0	0.000266667	6.67e-05	0	0	0	0	6.67e-05	0	0	6.67e-05	0	0	0
CRC068	1(TN)	0.7152	0.00106667	0.017	0.0028	0.00433333	0.000333333	0.00133333	0	0.0014	6.67e-05	0	0.000533333	0.000333333	0	0.000133333	0.000333333	0.000333333	0	0	0	0.000133333	0.0002	0	0.00146667	0	0	0	0.000133333	0	0.0004	0	0	6.67e-05	0.000533333	0	0	0	0.000133333	0	0	0.0002	0	0	0	0	0.000133333	0.00106667	0
CRC069	2(TA)	0.00326667	0.000533333	0	0.000333333	0.000133333	0.0026	0.000733333	0.000133333	0.00226667	0	0	0.000666667	0	0	0	0.0002	6.67e-05	0	0	0	0.000666667	0.000466667	0	0	0	0	0	0.000733333	0.000333333	0	0.0004	0	0	0.000866667	0	0.0016	0	0	0	0	0.000266667	0	6.67e-05	0.000666667	0.000266667	0.0002	0	6.67e-05
CRC069	3(TC)	0.0008	0.000133333	0	0	0	0	0	0	0	0	0	0	0.000733333	0	0	6.67e-05	0	6.67e-05	0	0	0.000266667	0.000866667	0	0	0	0	0	0	0	0	0	0	0	0	0	0	0	0	0	0	0	0	0	0	0	0	0	0
CRC069	1(TN)	0.00313333	0.000333333	0	0	0	0.000666667	0.000733333	0	0	0	0	0	0	0	0	0.000133333	0	0.000133333	0	0	0.000266667	0.000333333	0.0008	0	0	0	0	6.67e-05	6.67e-05	0	0	0	0	0	0	0	0	0	0	0.0002	6.67e-05	0	0	0	0	0	6.67e-05	0
CRC070	2(TA)	0.00966667	0.0024	0.0002	0.0028	0.000133333	0.000133333	0.000466667	0.00153333	0.0259333	0.000133333	6.67e-05	0.0002	6.67e-05	0.0266	0.0002	0.0008	6.67e-05	6.67e-05	0	0	0.0002	0.000733333	0.0094	0.000533333	0.00213333	0	6.67e-05	0.0006	0	6.67e-05	0	0	0	0.0004	0	0	0	0	6.67e-05	0.000666667	0.0008	0	0	6.67e-05	6.67e-05	0.000133333	0	0
CRC070	3(TC)	0.0838	0.0002	0.0162	0.0101333	0	0	0.0058	0.0123333	0.0564667	0.0008	0	0.0022	0	0.151267	0.00326667	6.67e-05	0	6.67e-05	0	0	6.67e-05	0.000266667	0	0.00486667	0.102	0.000933333	0.000333333	0	0	0	0	0	0.000466667	0	0	0	0	0	0	0	0	0	0	0	0	0	6.67e-05	0
CRC070	1(TN)	0.0314667	0.00206667	0.00413333	0	0.0002	0	0.00106667	0.0283333	0.1632	6.67e-05	0	0.0006	0	0.0953333	0.00526667	0	0	0	0	0	0	0.000133333	0	0.00486667	0.0681333	6.67e-05	0	6.67e-05	0	0	0	0	0	0	0	0	0	0	0	0	0	0	0	6.67e-05	0	0	0.000133333	0
CRC071	2(TA)	0.0298667	0.000333333	0.00673333	0.0002	0.0002	0.000266667	0.000533333	0.000133333	0.000666667	0	0.0002	0.000133333	0	0.0006	0	0	6.67e-05	0.000666667	0	0	0.0002	0.000466667	0	0.000133333	0.0008	0	0.0004	0	0	0	0	0	0	0	0	0	0	0	0.000133333	0	0	0	0	0	0	0	6.67e-05	0
CRC071	3(TC)	0.764933	0	0	0.000133333	0	0	6.67e-05	0.0109333	0.0002	0	0	0	6.67e-05	0	0	6.67e-05	0	0	0	0	0	0	0	0	0.0002	0	0	0	0	0	0	0	0	0.000133333	0	0	0	0	0	0	0	0	0	0	0	0	0	0
CRC071	1(TN)	0.0102	0.00393333	0.000333333	0.000266667	0.0006	0.003	0.000133333	0	0.00126667	6.67e-05	0	0.000133333	6.67e-05	0	0	6.67e-05	0	0.00106667	0	0	6.67e-05	0.0002	0.00973333	0.000266667	0	0	6.67e-05	0.0082	0	0	0	0	0	0	0	0	0	0	0	6.67e-05	0	0	0	0	0	0.0002	0.000133333	0
CRC072	2(TA)	0.0129333	0.0152667	0.000533333	0.0109333	0	0	0.001	0.0008	6.67e-05	0.0068	0	0.0255333	0.00226667	0	0.0004	6.67e-05	0.0004	0	0	0	0	0.000133333	0.000133333	0	0	0.0146	0.000666667	6.67e-05	6.67e-05	0	0	0	6.67e-05	0	0	0	0	0	0.000866667	0	0	0	6.67e-05	0	0	0	0.000266667	0
CRC072	3(TC)	0.0258	0.141067	0.000266667	0.007	0	0	0.000466667	0.000733333	6.67e-05	0.0452667	0	0.00986667	0.000933333	0	0	6.67e-05	0.0004	6.67e-05	0	0	0	0.000133333	0	0	0	0.0446667	0	0	0	0	0	0	0.000133333	0	0	0	0	0	0.00966667	0	0	6.67e-05	0	0	0	0	6.67e-05	0
CRC072	1(TN)	0.0603333	0.0161333	0.000933333	0.0108	6.67e-05	0	0.00346667	0.0008	0.00173333	0.0129333	0	0.0194	0.00173333	0.00293333	0.0002	0.0004	0.000466667	0.000533333	0	6.67e-05	0	0.00233333	0.0004	0.0004	0.00206667	0.0739333	0	0	0.000533333	0	0	0	0.000133333	0	0	0	0	0	0.001	0	0	0.000266667	0	0	0.000333333	0	0	0
CRC073	2(TA)	0.00173333	0.000866667	0.000866667	0.000133333	0.00193333	0.000133333	0.0002	0	0.00333333	0.000266667	0	0.0002	0	0	0	6.67e-05	0	0	0	0	0	0.0002	6.67e-05	0.000533333	6.67e-05	0	0	0.001	0	0	0	6.67e-05	6.67e-05	0	0	0	0	0.00173333	0	0.000933333	0	0	0	0	0	0	0.000333333	0
CRC073	3(TC)	0.0052	0.0208	0.000333333	0.012	0.124933	0.0004	0.000266667	0.00106667	0.0128	0.001	0.000266667	0.0544667	0.00273333	0	0.00226667	6.67e-05	0.001	0	0	0.000133333	0	0.000133333	0	0	0	0	0	6.67e-05	0	0	0	0.0244	6.67e-05	0	0	0	0	0	6.67e-05	0	0	0	0	0.000333333	0	0	0	0
CRC073	1(TN)	0.00153333	0.0301333	0	0.0184667	0.2254	0	6.67e-05	0.0012	0.0149333	0.0002	6.67e-05	0.0348	0.00213333	0	0.000933333	0	0.00106667	0	0	0	0.0002	6.67e-05	0	0	0	0	0	6.67e-05	0	6.67e-05	0	0.0345333	0	0	0	0	0	0	0.0002	0	0	0	0	0	0	0	0.000133333	0
CRC074	2(TA)	0.00533333	0.0004	0.0002	6.67e-05	0.00106667	0.0002	0	0	0.00146667	6.67e-05	0.000266667	0.000466667	0.0004	0	0	0.000133333	0.0004	0	0	0	0.000133333	0.0004	0	0.000133333	0	0	0	0.0008	6.67e-05	6.67e-05	0	0	0	0	0	0	0	0	0	0.000333333	0	0	0	0	0	0	0.000266667	0
CRC074	3(TC)	0.0302	0.00453333	0.00293333	0.00533333	0.00853333	0	0.0002	0.0175333	0.00246667	0.0072	6.67e-05	0.0114	0.0176667	0	0.00226667	0	0.00186667	0	0	6.67e-05	6.67e-05	0.000266667	0	0	0	0.00453333	0.00373333	0.000933333	0.000333333	6.67e-05	0	0.00366667	0	0	0	0	0	6.67e-05	0.000466667	0	0	0	6.67e-05	0	0	0	0.000333333	0
CRC074	1(TN)	0.0444	0.00866667	0.00133333	0.00666667	0.0048	0	6.67e-05	0.0151333	0.00113333	0.0112	0.0002	0.014	0.0269333	0	0.0014	0	0.0012	0	0	0	0.0006	0.0008	0	0	0	0.0082	6.67e-05	6.67e-05	0	0	0	0.00206667	0	0	0	0	0	0	0.001	0	0	0	6.67e-05	0	0	0	0.0004	0
CRC075	1(TN)	0.0162667	0.00353333	0.0022	0.00413333	0.006	0	0.0016	0.00293333	0.0092	0.00193333	0	0.00646667	0.00426667	0.0068	0.00313333	0.000133333	0.00226667	0.0002	0	0.0002	6.67e-05	0.0006	0	0.000866667	0.00593333	0.0129333	0	0.0002	0.000266667	0	0	0.0038	0.000133333	0	0	0	0	0	0.0002	0	0	0.0002	0	6.67e-05	6.67e-05	0	0.000133333	0
CRC075	2(TA)	0.00873333	0.0076	0.00233333	0.00226667	0.0092	0.000133333	0.000333333	0.00266667	0.00153333	0.0002	0.00133333	0.00653333	0.009	6.67e-05	0.001	0	0.0052	6.67e-05	0	0.0004	0.0004	6.67e-05	0	0	0	0	0	0	0.000266667	0	0	0.00293333	0.000466667	0	0	0	0	0	0.00173333	0	0	0	0	6.67e-05	0	0	0.000133333	0
CRC075	3(TC)	0.00413333	0.0692667	0.00806667	0.000733333	0.0110667	0	0.0002	0.012	0.0042	0.000333333	0.0004	0.0012	0.003	0	0.0006	0	0.0018	6.67e-05	0	0.00306667	0.0008	0.000133333	0	0	0	0	0	0.00166667	0	0.0014	0	0.0018	0.000733333	0	0	0	0	0	0.000533333	0	6.67e-05	0	0	0	0	0	0.00153333	0
CRC076	2(TA)	0.0283333	0.0002	0	0.000733333	0.0002	0	0	6.67e-05	0	0	0	0.00146667	0.0104	0	0.0106	0	0.00833333	0	0	0	0.000666667	0	0	0	0	0	0	0	0	0	0	0	0	0	0	0	0	0	0	0	0	0	0	0	0	0	6.67e-05	0
CRC076	3(TC)	0.0368667	0.00246667	6.67e-05	0.00126667	0.00566667	0	0.000133333	0.000466667	0.000533333	0.000266667	0	0.00833333	0.0759333	0	0.0864	0	0.0362667	0	0	0	0.000133333	0	0	0	0	0	0	0	0	0	0	0.00113333	0	0	0	0	0	0	0.0002	0	0	0	0	6.67e-05	0	0	0	0
CRC076	1(TN)	0.0501333	0.0004	0	0.000733333	0	0	0.00333333	0	0	0	0	0.00213333	0.0239333	0	0.0420667	0	0.0174	0	0	0	0.000333333	0.00513333	0	0	0	0	0	0.00126667	0	0	0	0	0	0.0004	0	0	0	0	0	0	0	0	0	6.67e-05	0	0	6.67e-05	0
Relative abundance of each bacterium in individual samples was obtained from abundance information rarefied to 15,000 tags.
[truncated: 342 more columns]
