# Supplementary material for: Enrichment of Prevotella intermedia in human colorectal cancer and its additive effects with Fusobacterium nucleatum on the malignant transformation of colorectal adenomas
Source: J Biomed Sci. 2022 Oct 27;29:88. doi: 10.1186/s12929-022-00869-0 (PMC9615364; doi:10.1186/s12929-022-00869-0)
Supplement: Supplementary file 4 — Additional file 4. Wilcoxon signed-rank test. Wilcoxon signed-rank test of the relative abundance of species in pairwise comparison. [file 12929_2022_869_MOESM4_ESM.xlsx]

## Sheet: TC vs TA
Wilcoxon signed rank test
taxa	VarName	Stat	pValue (TC vs. TA)
Haemophilus_haemolyticus	test58	-66	0.0025
[Eubacterium]_infirmum	test55	74	0.0041
Clostridium_beijerinckii	test46	-108	0.0067
Streptococcus_anginosus_subsp_anginosus	test8	262	0.0077
Pseudomonas_veronii	test47	-133.5	0.01
Staphylococcus_epidermidis	test21	-189.5	0.0159
Aeromonas_veronii	test10	158	0.0196
Clostridium_pasteurianum	test127	-10.5	0.0313
Acinetobacter_schindleri	test23	-30.5	0.0544
Ochrobactrum_pseudogrignonense	test38	-30	0.0588
Solobacterium_moorei	test9	166.5	0.0593
Proteus_mirabilis	test101	-21.5	0.0615
Stenotrophomonas_acidaminiphila	test129	-26.5	0.0618
[Clostridium]_caenicola	test131	-7.5	0.0625
Acinetobacter_ursingii	test123	-13.5	0.0703
Nitrospira_defluvii	test61	-34	0.0801
Pseudoxanthomonas_mexicana	test63	-33.5	0.0858
Pseudomonas_sp_BL33	test121	-15.5	0.0859
Prevotella_intermedia	test5	100.5	0.1153
Fibrobacter_succinogenes_subsp_succinogenes	test68	-10	0.125
Brachymonas_denitrificans	test102	-5	0.125
Firmicutes_bacterium_LC_13R	test105	-6.5	0.125
bacterium_enrichment_culture_clone_Anammox_2	test114	-8	0.125
bacterium_YC_LK_LKJ35	test230	-5	0.125
Halomonas_ventosae	test245	-5	0.125
anaerobic_bacterium_MO_CFX2	test274	-5	0.125
Frisingicoccus_caecimuris	test62	43.5	0.1325
Enterococcus_faecalis	test6	-129	0.1472
Shewanella_algae	test85	15	0.1504
Clostridium_perfringens	test26	41.5	0.1533
Lactococcus_garvieae_subsp_garvieae	test119	13	0.1563
Streptococcus_dysgalactiae_subsp_equisimilis_GGS_124	test32	17.5	0.1812
bacterium_enrichment_culture_clone_GD_A_3	test74	-5.5	0.1875
unidentified_marine_bacterioplankton	test115	-6	0.1875
Methylobacterium_aquaticum	test128	-5.5	0.1875
Alloprevotella_tannerae	test14	-50.5	0.2055
Lactobacillus_kefiri	test29	-40.5	0.2227
Acidaminobacter_hydrogenoformans	test40	-14	0.2305
Campylobacter_ureolyticus	test20	24	0.2306
Campylobacter_rectus	test30	70.5	0.232
unidentified_rumen_bacterium_RC16	test76	-13	0.2344
Streptococcus_mutans	test104	6.5	0.25
Gemmatimonadetes_bacterium_LX87	test109	-5.5	0.25
Eubacterium_sp_cL_10_1_3	test138	5	0.25
bacterium_YC_ZSS_LKJ30	test154	-3	0.25
Porphyromonadaceae_bacterium_DJF_B175	test162	3	0.25
bacterium_YC_ZSS_LKJ173	test167	-3	0.25
unidentified_rumen_bacterium_RF9	test189	3	0.25
unidentified_rumen_bacterium_RC10	test193	-3	0.25
Plasmopara_viticola	test223	3	0.25
Mycobacterium_celatum	test260	-3	0.25
bacterium_MC2010	test276	-3	0.25
endosymbiont_of_Naegleria_clarki	test323	-3	0.25
Bacteroides_uniformis	test12	102.5	0.2516
Lactobacillus_kunkeei	test67	-20.5	0.2544
Lactobacillus_delbrueckii	test80	-13	0.2666
Lactococcus_lactis	test45	-36.5	0.2724
Bacteroides_salanitronis_DSM_18170	test132	-10	0.293
unidentified_rumen_bacterium_JW32	test107	8	0.3047
Azospirillum_sp_47_25	test89	4.5	0.3125
Campylobacter_concisus	test157	4.5	0.3125
bacterium_enrichment_culture_clone_68	test185	-4.5	0.3125
Flavobacterium_hauense	test186	-5	0.3125
Culturomica_massiliensis	test49	20	0.3153
secondary_symbiont_of_Stomaphis_quercus	test37	20	0.3159
Bacteroides_coprocola_DSM_17136	test17	-60.5	0.3286
Mycoplasma_sualvi	test116	15.5	0.3336
[Eubacterium]_minutum	test81	12.5	0.3438
Bacteroides_fragilis	test2	100	0.3536
Bifidobacterium_bifidum	test88	17	0.3538
Clostridium_sp_enrichment_culture_clone_VanCtr93	test125	-3	0.375
bacterium_YE57	test140	3	0.375
Peptostreptococcaceae_bacterium_feline_oral_taxon_028	test145	3.5	0.375
Bdellovibrio_sp_oral_clone_CA006	test152	-3.5	0.375
bacterium_ASC802	test159	3.5	0.375
Sphingobacterium_multivorum	test170	3.5	0.375
iron_reducing_bacterium_enrichment_culture_clone_HN70	test180	-3.5	0.375
Candidatus_Portiera_aleyrodidarum	test188	3	0.375
Lysinibacillus_sphaericus	test77	-16.5	0.3776
Prevotella_bivia	test97	-7	0.3828
Lactobacillus_fermentum	test108	-12	0.3872
Comamonas_testosteroni	test112	-8	0.3945
Pediococcus_parvulus	test43	-15	0.4004
Desulfovibrio_desulfuricans	test82	5.5	0.4063
bacterium_NLAE_zl_c390	test52	15	0.4131
Acinetobacter_baumannii	test18	-46.5	0.4135
Serratia_symbiotica	test66	20.5	0.4196
Bacillus_velezensis	test96	11.5	0.4353
Finegoldia_magna	test69	-3.5	0.4375
Prevotella_denticola	test35	-6	0.4453
Campylobacter_jejuni	test83	-7	0.4727
Lactobacillus_murinus	test41	-39	0.4738
Clostridium_magnum_DSM_2767	test78	-6.5	0.4805
Clostridiales_bacterium_oral_taxon_075	test95	5.5	0.4844
Micrococcus_luteus	test28	67	0.4973
Spongiobacter_sp_S2293	test79	-1.5	0.5
Butyrivibrio_fibrisolvens	test87	-1.5	0.5
bacterium_enrichment_culture_clone_ecb21	test118	-1.5	0.5
Variovorax_paradoxus	test126	-3.5	0.5
Peptococcaceae_bacterium_SCADC1_2_3	test134	-2	0.5
rumen_bacterium_R_23	test139	-1.5	0.5
Candidatus_Fukatsuia_symbiotica	test148	-1.5	0.5
Photobacterium_aphoticum	test149	1.5	0.5
Serratia_fonticola	test156	-2	0.5
Paenibacillus_alginolyticus	test160	1.5	0.5
bacterium_WCE3006	test165	-1.5	0.5
Snodgrassella_alvi	test183	-1.5	0.5
bacterium_AC2043	test194	-1.5	0.5
unidentified_rumen_bacterium_RC20	test195	-1.5	0.5
Treponema_denticola	test196	1.5	0.5
Phytoplasma_sp_RYL_GD	test199	-2.5	0.5
Hymenobacter_sp_SAFR_023	test201	3.5	0.5
Candidatus_Thioglobus_sp_REDSEA_S12_B1	test205	-1.5	0.5
Lachnospiraceae_bacterium_CG17	test209	-1.5	0.5
Candidatus_Berkelbacteria_bacterium_RIFOXYA2_FULL_43_10	test214	-2	0.5
Burkholderia_multivorans	test231	-1.5	0.5
Candidatus_Berkelbacteria_bacterium_RIFCSPHIGHO2_12_FULL_50_11	test235	-1.5	0.5
unidentified_rumen_bacterium_RFN72	test239	-1.5	0.5
Bacillus_acidiceler	test244	-1.5	0.5
rumen_bacterium_R_20	test246	-1.5	0.5
Spirochaeta_sp	test249	-1.5	0.5
iron_reducing_bacterium_enrichment_culture_clone_FEA_2_A6	test255	-3	0.5
Monodopsis_sp_MarTras21	test256	1.5	0.5
Actinobacteria_bacterium_RBG_13_63_9	test268	-3	0.5
Lactobacillus_harbinensis	test272	-1.5	0.5
Bacteroidales_bacterium_36_12	test280	-1.5	0.5
actinobacterium_BGR_88	test281	-1.5	0.5
Mycobacterium_sp	test283	-1.5	0.5
Prevotella_baroniae	test287	-1.5	0.5
Helicobacter_bilis	test291	1.5	0.5
Bdellovibrionales_bacterium_RBG_16_40_8	test292	-1.5	0.5
Candidatus_Omnitrophica_bacterium_CG1_02_44_16	test316	-1.5	0.5
Oocystis_solitaria	test320	-1.5	0.5
Elusimicrobia_bacterium_GWA2_69_24	test327	-1.5	0.5
candidate_division_WS6_bacterium_GW2011_GWE2_33_157	test334	-1.5	0.5
Anaerococcus_sp_HMSC068A02	test59	17	0.5365
Lactobacillus_mucosae	test103	5.5	0.543
Hyaloperonospora_arabidopsidis	test90	-5	0.5469
Streptococcus_gallolyticus_subsp_macedonicus	test39	31	0.5513
Rhizobium_etli	test75	-17.5	0.5794
Serratia_marcescens	test22	-58	0.5807
Bacteroides_plebeius_DSM_17135	test13	-48.5	0.5891
Porphyromonas_asaccharolytica	test24	-18	0.5951
Pediococcus_pentosaceus	test48	-8.5	0.6154
Paenibacillus_sinopodophylli	test144	-2	0.625
Escherichia_coli	test1	57	0.6373
Nocardioides_sp	test151	-3	0.6563
Photobacterium_damselae_subsp_damselae	test84	-7.5	0.6578
Megasphaera_micronuciformis	test50	11	0.6707
Ralstonia_pickettii	test53	26	0.6729
Rhodococcus_fascians	test60	6.5	0.6838
Fusobacterium_necrophorum_subsp_necrophorum	test27	5.5	0.6914
Streptococcus_agalactiae	test11	21.5	0.694
Collinsella_stercoris	test65	4.5	0.6973
Lactobacillus_sp_1F1	test31	-8.5	0.7034
Apis_mellifera_honey_bee	test36	-7.5	0.7151
Pseudomonas_aeruginosa	test34	22.5	0.7176
Corynebacterium_variabile	test98	-3	0.7266
Actinomyces_odontolyticus	test33	19	0.7393
Citrobacter_freundii	test7	-37	0.7397
Prevotella_sp_oral_clone_BU035	test110	-1	0.75
rumen_bacterium_NK4A78	test164	-1.5	0.75
Capnocytophaga_gingivalis	test166	-1.5	0.75
Prevotella_sp_AG:487_50_53	test175	1	0.75
Porites_australiensis	test182	-1	0.75
Gallibacterium_anatis	test198	1.5	0.75
bacterium	test200	-1.5	0.75
Chloroflexi_bacterium_ET1	test224	-1	0.75
Telluribacter_humicola	test232	1.5	0.75
Kribbella_sp	test238	1	0.75
Firmicutes_oral_clone_FM046	test285	1.5	0.75
Chlamydia_trachomatis	test25	4	0.751
Parabacteroides_sp_Marseille_P3236	test100	2	0.7813
Bacteroides_sp_SB5	test141	2	0.7891
Lactobacillus_coryniformis	test56	-5.5	0.7913
Bifidobacterium_longum_subsp_longum	test15	-22	0.8006
Alistipes_sp_N15MGS_157	test111	3.5	0.8032
Rhodococcus_erythropolis	test3	-23	0.8046
Desulfovibrio_alaskensis	test72	-1.5	0.8125
Pseudothermotoga_elfii	test91	-1.5	0.8125
Lactobacillus_aviarius	test226	2	0.8125
Lactobacillus_salivarius	test93	-3	0.8291
Prevotella_nigrescens	test19	4	0.8348
Arthrobacter_agilis	test57	-2.5	0.8467
Acinetobacter_lwoffii	test16	12	0.8534
Acinetobacter_venetianus	test51	5.5	0.8698
bacterium_enrichment_culture_clone_EtOH_23	test92	-1	0.875
Clostridiales_bacterium_canine_oral_taxon_386	test120	-1	0.875
Spirochetales_bacterium_enrichment_culture_clone_D2CL_Bac_16S_Clone1	test133	-1	0.875
Lactobacillus_plantarum	test42	-3	0.8759
bacterium_XPD3003	test54	2	0.8789
Haemophilus_influenzae	test44	-3	0.9335
Bacteroides_thetaiotaomicron	test4	8	0.9356
bacterium_enrichment_culture_clone_R4_81B	test70	-0.5	0.9375
Firmicutes_bacterium_ZOR0006	test117	1	0.9453
Prevotella_pallens	test73	-0.5	0.9609
Lactobacillus_reuteri	test94	1.5	0.9658
Lactobacillus_sp_SF6D	test64	1	0.9678
Sphingomonas_aurantiaca	test71	1	0.9761
Helicobacter_rappini	test86	-0.5	1
Prevotella_ruminicola	test99	-1	1
Bacillus_bogoriensis_ATCC_BAA_922	test106	-0.5	1
Firmicutes_bacterium_M10_2	test113	0	1
Pelotomaculum_schinkii	test122	0.5	1
Hymenobacter_sp_R_36552	test124	0	1
Geobacillus_thermoparaffinivorans	test130	-0.5	1
Paraburkholderia_silvatlantica	test135	-0.5	1
Lachnospiraceae_bacterium_feline_oral_taxon_021	test136	0.5	1
Bacteroides_ihuae	test137	-0.5	1
Candidatus_Intestinusbacter_nucleariae	test142	0	1
Bacillaceae_bacterium_NS1_3	test143	-0.5	1
Cymbella_subturgidula	test146	0	1
Bacillus_kokeshiiformis	test147	0	1
Gaiella_sp_EBR4_RS1	test150	0.5	1
Treponema_bryantii	test153	-0.5	1
Flavobacterium_sp_HME8540	test155	-0.5	1
Paenibacillus_amylolyticus	test158	-0.5	1
Clostridium_sp_enrichment_culture_clone_CS_3_2	test161	-0.5	1
bacterium_enrichment_culture_clone_ecb12	test163	0	1
Nannochloropsis_gaditana	test168	0	1
Colwellia_psychrerythraea	test169	-0.5	1
Natronomonas_sp_CBA1134	test171	-0.5	1
Spumella_vulgaris	test172	0.5	1
Actinomadura_keratinilytica	test173	-0.5	1
Lachnospiraceae_bacterium_NK4A179	test174	-0.5	1
Porphyrobacter_sp_SX2RGS8	test176	-0.5	1
Lachnospiraceae_bacterium_609	test177	-0.5	1
bacterium_YC_ZSS_LKJ9	test178	0	1
Rhodovulum_sp	test179	-0.5	1
Trachydiscus_minutus	test181	-0.5	1
Aeromonas_sp_THG_FG12	test184	-0.5	1
Collinsella_sp_Marseille_P3740	test187	-0.5	1
uncultivated_soil_bacterium_clone_C112	test190	-0.5	1
Burkholderiales_bacterium_Beta_02	test191	0	1
Bacteroides_sp_Tilapia9	test192	-0.5	1
Tetragenococcus_halophilus_subsp_halophilus	test197	0.5	1
Terrimonas_sp_16_45A	test202	0.5	1
bacterium_A72010	test203	-0.5	1
Flavobacterium_sp	test204	-0.5	1
Lachnospiraceae_oral_clone_MCE9_31	test206	1	1
Alphaproteobacteria_bacterium_RIFCSPHIGHO2_02_FULL_40_34	test207	0	1
Planoglabratella_opercularis	test210	0	1
Vicia_faba_fava_bean	test211	1	1
Chryseobacterium_indologenes	test212	0.5	1
Eubacterium_sp_F1	test213	0.5	1
Nitrosomonas_sp_JL21	test215	-0.5	1
bacterium_WCD3001	test216	-0.5	1
swine_fecal_bacterium_RF3D_Xyl1	test217	0.5	1
Halomonas_hamiltonii	test219	0	1
rumen_bacterium_NK4A214	test220	0	1
Anaeromyxobacter_dehalogenans	test221	0.5	1
Paenibacillus_taihuensis	test222	1	1
Treponema_sp_oral_taxon_265	test225	0.5	1
Pelotomaculum_sp_DTU098	test227	-0.5	1
unidentified_rumen_bacterium_12_74	test228	0.5	1
Bacteroides_caecigallinarum	test229	1.5	1
bacterium_Ellin6089	test234	0.5	1
Bacteriodetes_bacterium_enrichment_culture_clone_AP_FeEnrich3	test236	-0.5	1
Sphingobacterium_sp_773B2_12ER2A	test237	-0.5	1
Lachnospiraceae_bacterium_615	test240	0	1
Burkholderia_gladioli	test241	0.5	1
Prevotella_buccae	test243	-0.5	1
Virgulinella_fragilis	test247	-0.5	1
Lactobacillus_sp_Anhoto8	test248	0	1
unidentified_rumen_bacterium_12_4	test251	-0.5	1
Haloarcula_japonica	test254	-0.5	1
Chlorella_sp_CC_Bw_9	test257	-0.5	1
Watanabea_reniformis	test262	0.5	1
Sorangium_cellulosum	test263	0.5	1
Schrenkiella_parvula	test264	-0.5	1
Nocardia_sp	test265	-0.5	1
Leuconostoc_mesenteroides	test266	-0.5	1
Gorbachella_massiliensis	test267	0.5	1
Peptoniphilus_sp_BV3AC2	test269	-1	1
bacterium_Ellin6517	test270	-0.5	1
Bacteroidetes_bacterium_N2	test273	0.5	1
Haloplanus_sp_LZ_23S87	test275	-0.5	1
Staphylococcus_sciuri	test277	0	1
bacterium_ND2018	test278	-0.5	1
Lactobacillus_dextrinicus	test279	0.5	1
Gemmatimonadetes_bacterium_WY71	test284	0.5	1
Porphyromonas_endodontalis	test286	0	1
delta_proteobacterium_WX81	test289	-0.5	1
bacterium_LD2013	test290	-0.5	1
Ephemera_danica	test293	-0.5	1
unidentified_rumen_bacterium_RF36	test294	-0.5	1
bacterium_YAD2002	test295	-0.5	1
Roseomonas_sp_SK_65	test296	0.5	1
Halorientalis_sp_SP_22B14	test297	-0.5	1
Bacteroidetes_bacterium_GWC1_47_7	test299	-0.5	1
Vibrio_splendidus	test301	-0.5	1
Salinicoccus_roseus	test302	-0.5	1
Roya_anglica	test303	0.5	1
Chloroflexi_bacterium_RBG_13_46_9	test307	-0.5	1
Cellvibrio_sp_R_4075	test308	-0.5	1
Acidobacteria_bacterium_LX128	test310	-0.5	1
bacterium_Ellin6515	test311	-0.5	1
Phalacroma_mitra	test313	-0.5	1
Filimonas_sp_R5_375	test314	-0.5	1
Clostridium_sp_Culture_27	test315	-0.5	1
Buchnera_aphidicola_Mollitrichosiphum_rhusae	test317	0.5	1
candidate_division_TM6_bacterium_GW2011_GWF2_37_49	test318	-0.5	1
bacterium_XPB1013	test319	-0.5	1
Methylococcaceae_bacterium_73a	test321	-0.5	1
unidentified_rumen_bacterium_RFN20	test322	-0.5	1
bacterium_enrichment_culture_clone_E34	test324	-1	1
bacterium_enrichment_culture_clone_B302011	test325	0	1
Nannocystis_aggregans	test326	-0.5	1
bacterium_enrichment_culture_clone_NCAAH_30N1	test328	0.5	1
Clostridium_sp_K39	test331	-0.5	1
Candidatus_Saccharibacteria_bacterium_UB2523	test332	0.5	1
Candidatus_Adlerbacteria_bacterium_GW2011_GWC1_50_9	test335	0.5	1
Bacillus_okhensis	test336	0.5	1
Actinobacteria_bacterium_GWC2_53_9	test337	-0.5	1
bacterium_enrichment_culture_clone_SRAO_34	test338	0	1
bacterium_YC_ZSS_LKJ19	test339	-0.5	1
bacterium_YC_ZSS_LKJ129	test340	-0.5	1
Selenomonas_sp_oral_clone_JI021	test341	0.5	1
Oceanobacillus_chungangensis	test342	0	1
Lachnospiraceae_bacterium_19gly4	test343	0	1
Gracilibacteria_bacterium_canine_oral_taxon_394	test344	-0.5	1
Eggerthia_catenaformis	test345	0.5	1
bacterium_enrichment_culture_clone_R4_49B	test350	0.5	1
bacterium_3_5_YC_ZSS_LKJ_3024	test351	-0.5	1
Sphingobium_sp_YL23	test352	-0.5	1
Moraxella_atlantae	test356	0.5	1
Methylophaga_marina	test357	-0.5	1
Clostridium_thiosulfatireducens	test359	-0.5	1
Algibacter_lectus	test362	-0.5	1
spirochete_endosymbiont_of_a_lucinid_bivalve	test366	-0.5	1
bacterium_SH3_11	test370	-0.5	1
Treponema_saccharophilum	test375	-0.5	1
Lachnospiraceae_bacterium_RM5	test383	-0.5	1
Gracilimonas_sp_HME9573	test384	0.5	1
Flavobacterium_indicum	test385	-0.5	1
Deinococcus_sp	test386	0.5	1
Clostridia_bacterium_enrichment_culture_clone_WSC_8	test387	-0.5	1
Candidatus_Kapabacteria_sp_59_99	test389	-0.5	1
Candidatus_Diapherotrites_archaeon_ADurbBin253	test390	-0.5	1
Bdellovibrio_sp_Gunpowder	test392	-0.5	1
Aminomonas_paucivorans_DSM_12260	test393	0.5	1
Leptotrichia_goodfellowii_DSM_19756	test208	.	.
Melita_plumulosa	test218	.	.
Dianthus_superbus	test233	.	.
bacterium_XPB4001	test242	.	.
Mangrovimonas_sp_ST2L15	test250	.	.
bacterium_enrichment_culture_clone_auto222_4W	test252	.	.
Myxococcales_bacterium_enrichment_culture_clone_11380	test253	.	.
Candidatus_Jettenia_sp_enrichment_culture	test258	.	.
Gilliamella_apicola	test259	.	.
denitrifying_bacterium_enrichment_culture_clone_NOB_2_E8	test261	.	.
Acidobacteria_bacterium_RBG_16_70_10	test271	.	.
Bacteriovorax_sp_EPC3	test282	.	.
unidentified_rumen_bacterium_RC17	test288	.	.
Candidatus_Babela_massiliensis	test298	.	.
delta_proteobacterium_LWH25	test300	.	.
Pseudomonas_pertucinogena	test304	.	.
Plasticicumulans_acidivorans	test305	.	.
Lactobacillus_thailandensis	test306	.	.
Aeriscardovia_aeriphila	test309	.	.
Paraburkholderia_tropica	test312	.	.
Paenibacillus_sp_KAR72	test329	.	.
Fusibacter_tunisiensis	test330	.	.
unidentified_rumen_bacterium_RFN64	test333	.	.
Clostridium_sp_6_31	test346	.	.
Clostridiales_bacterium_SIT11	test347	.	.
Chloroflexi_bacterium_OLB15	test348	.	.
unidentified_rumen_bacterium_RFN82	test349	.	.
Sphingobacterium_sp_23D10_4_9	test353	.	.
Rhodobacter_capsulatus	test354	.	.
Prevotella_brevis	test355	.	.
Gemmatimonas_sp_WX54	test358	.	.
Chitinophaga_sp_BN130233	test360	.	.
Calorithrix_insularis	test361	.	.
Actinidia_chinensis	test363	.	.
unidentified_rumen_bacterium_RF4	test364	.	.
unidentified_bacterium_wb1_H11	test365	.	.
bacterium_enrichment_culture_clone_auto73_4W	test367	.	.
bacterium_enrichment_culture_clone_RB7c	test368	.	.
bacterium_YC_LK_LKJ13	test369	.	.
bacterium_MC2013	test371	.	.
bacterium_AC2042	test372	.	.
alpha_proteobacterium_SCGC_AAA015_N04	test373	.	.
Treponema_sp_JC4	test374	.	.
Sphingobacterium_shayense	test376	.	.
Ruminococcaceae_bacterium_Marseille_P3738	test377	.	.
Pseudomonas_sp_FS29	test378	.	.
Pseudodesulfovibrio_portus	test379	.	.
Nesterenkonia_sp_MY13	test380	.	.
Mediterranea_massiliensis	test381	.	.
Lentibacillus_salarius	test382	.	.
Chitinilyticum_aquatile	test388	.	.
Brevinema_andersonii	test391	.	.
The test was performed by comparing adenocarcinoma tissue (TC) with paired polyp tissue (TA).

## Sheet: TA vs TN
Wilcoxon signed rank test
taxa	VarName	Stat	pValue (TA vs. TN)
Clostridium_perfringens	Test26	-119	0.0114
Aeromonas_veronii	Test10	-154.5	0.0226
Clostridium_beijerinckii	Test46	87	0.0582
Prevotella_nigrescens	Test19	40	0.0584
Nitrospira_defluvii	Test61	39.5	0.0612
bacterium_enrichment_culture_clone_GD_A_3	Test74	7.5	0.0625
Firmicutes_bacterium_LC_13R	Test105	7.5	0.0625
Geobacillus_thermoparaffinivorans	Test130	7.5	0.0625
Acinetobacter_lwoffii	Test16	-145	0.069
Campylobacter_jejuni	Test83	13.5	0.0703
bacterium_ASC802	Test159	-11	0.0938
Lactobacillus_kefiri	Test29	37	0.1096
Brachymonas_denitrificans	Test102	8.5	0.125
bacterium_YE57	Test140	5	0.125
Candidatus_Intestinusbacter_nucleariae	Test142	-5	0.125
Bdellovibrio_sp_oral_clone_CA006	Test152	5	0.125
Phytoplasma_sp_RYL_GD	Test199	5	0.125
Chryseobacterium_indologenes	Test212	-5	0.125
Halomonas_ventosae	Test245	5	0.125
anaerobic_bacterium_MO_CFX2	Test274	5	0.125
Paraburkholderia_tropica	Test312	-5	0.125
Flavobacterium_sp_HME8540	Test155	-12	0.1328
Campylobacter_rectus	Test30	90.5	0.1379
Azospirillum_sp_47_25	Test89	-11	0.1406
Culturomica_massiliensis	Test49	33	0.1553
bacterium_enrichment_culture_clone_Anammox_2	Test114	7.5	0.1563
Serratia_marcescens	Test22	-154.5	0.1614
Streptococcus_agalactiae	Test11	61	0.1683
Prevotella_bivia	Test97	7	0.1875
Gilliamella_apicola	Test259	-6	0.1875
Acidaminobacter_hydrogenoformans	Test40	19	0.1987
Pseudomonas_aeruginosa	Test34	-91	0.2071
Lactobacillus_reuteri	Test94	16	0.2266
bacterium_XPD3003	Test54	12.5	0.2422
Spongiobacter_sp_S2293	Test79	4	0.25
Prevotella_ruminicola	Test99	5.5	0.25
Clostridium_sp_enrichment_culture_clone_VanCtr93	Test125	3	0.25
Spirochetales_bacterium_enrichment_culture_clone_D2CL_Bac_16S_Clone1	Test133	3	0.25
Campylobacter_concisus	Test157	-4	0.25
bacterium_WCE3006	Test165	3	0.25
Flavobacterium_hauense	Test186	5.5	0.25
Tetragenococcus_halophilus_subsp_halophilus	Test197	-3	0.25
Alphaproteobacteria_bacterium_RIFCSPHIGHO2_02_FULL_40_34	Test207	-3	0.25
rumen_bacterium_R_20	Test246	3	0.25
iron_reducing_bacterium_enrichment_culture_clone_FEA_2_A6	Test255	3	0.25
Nocardia_sp	Test265	-3	0.25
bacterium_MC2010	Test276	3	0.25
Bacteriovorax_sp_EPC3	Test282	-3	0.25
endosymbiont_of_Naegleria_clarki	Test323	3	0.25
[Clostridium]_caenicola	Test131	5.5	0.2813
Enterococcus_faecalis	Test6	91.5	0.2906
Acinetobacter_ursingii	Test123	15.5	0.2925
Desulfovibrio_alaskensis	Test72	7	0.2969
Arthrobacter_agilis	Test57	-15.5	0.2974
Bacteroides_uniformis	Test12	-94	0.3095
Clostridiales_bacterium_oral_taxon_075	Test95	-6.5	0.3125
Frisingicoccus_caecimuris	Test62	21.5	0.3203
bacterium_NLAE_zl_c390	Test52	21	0.3327
Sphingobacterium_multivorum	Test170	-5.5	0.3438
Staphylococcus_epidermidis	Test21	82.5	0.3573
Citrobacter_freundii	Test7	-104	0.3622
Bacteroides_coprocola_DSM_17136	Test17	68.5	0.3634
Lactobacillus_salivarius	Test93	-15	0.3639
Lactobacillus_fermentum	Test108	-13.5	0.366
Haemophilus_influenzae	Test44	26.5	0.3689
Proteus_mirabilis	Test101	9.5	0.373
Parabacteroides_sp_Marseille_P3236	Test100	5.5	0.375
iron_reducing_bacterium_enrichment_culture_clone_HN70	Test180	3.5	0.375
Snodgrassella_alvi	Test183	-5.5	0.375
bacterium_YC_LK_LKJ35	Test230	3.5	0.375
Pseudomonas_sp_BL33	Test121	7.5	0.3867
Acinetobacter_schindleri	Test23	-23.5	0.3929
Bifidobacterium_bifidum	Test88	-12.5	0.4023
Pediococcus_parvulus	Test43	16.5	0.4047
Pseudothermotoga_elfii	Test91	4.5	0.4063
Streptococcus_gallolyticus_subsp_macedonicus	Test39	45	0.4071
Escherichia_coli	Test1	-96.5	0.4238
Firmicutes_bacterium_ZOR0006	Test117	10.5	0.4331
Lactobacillus_coryniformis	Test56	17	0.434
Pseudomonas_veronii	Test47	48.5	0.4344
Haemophilus_haemolyticus	Test58	23	0.4353
Actinomyces_odontolyticus	Test33	50	0.4383
Bacteroides_thetaiotaomicron	Test4	-70.5	0.4472
Lactobacillus_sp_SF6D	Test64	-9	0.4512
Corynebacterium_variabile	Test98	5.5	0.4688
Candidatus_Fukatsuia_symbiotica	Test148	-4.5	0.4688
Sphingomonas_aurantiaca	Test71	24	0.4743
Bifidobacterium_longum_subsp_longum	Test15	-60	0.4751
Rhodococcus_fascians	Test60	-10.5	0.4878
Helicobacter_rappini	Test86	-1.5	0.5
Firmicutes_bacterium_M10_2	Test113	-1.5	0.5
Peptococcaceae_bacterium_SCADC1_2_3	Test134	1.5	0.5
Paraburkholderia_silvatlantica	Test135	1.5	0.5
rumen_bacterium_R_23	Test139	3	0.5
Peptostreptococcaceae_bacterium_feline_oral_taxon_028	Test145	-2	0.5
Cymbella_subturgidula	Test146	-1.5	0.5
bacterium_enrichment_culture_clone_ecb12	Test163	-2	0.5
Actinomadura_keratinilytica	Test173	1.5	0.5
bacterium_YC_ZSS_LKJ9	Test178	1.5	0.5
Collinsella_sp_Marseille_P3740	Test187	-3	0.5
uncultivated_soil_bacterium_clone_C112	Test190	1.5	0.5
Treponema_denticola	Test196	-1.5	0.5
bacterium	Test200	1.5	0.5
Terrimonas_sp_16_45A	Test202	-2	0.5
Candidatus_Thioglobus_sp_REDSEA_S12_B1	Test205	3	0.5
Lachnospiraceae_bacterium_CG17	Test209	1.5	0.5
Eubacterium_sp_F1	Test213	1.5	0.5
Candidatus_Berkelbacteria_bacterium_RIFOXYA2_FULL_43_10	Test214	1.5	0.5
Anaeromyxobacter_dehalogenans	Test221	-1.5	0.5
Chloroflexi_bacterium_ET1	Test224	1.5	0.5
Bacteriodetes_bacterium_enrichment_culture_clone_AP_FeEnrich3	Test236	-2	0.5
Sphingobacterium_sp_773B2_12ER2A	Test237	-2	0.5
Kribbella_sp	Test238	-2	0.5
denitrifying_bacterium_enrichment_culture_clone_NOB_2_E8	Test261	-1.5	0.5
Peptoniphilus_sp_BV3AC2	Test269	3	0.5
Lactobacillus_harbinensis	Test272	2	0.5
bacterium_ND2018	Test278	1.5	0.5
Mycobacterium_sp	Test283	1.5	0.5
Gemmatimonadetes_bacterium_WY71	Test284	1.5	0.5
bacterium_LD2013	Test290	1.5	0.5
Bdellovibrionales_bacterium_RBG_16_40_8	Test292	1.5	0.5
Candidatus_Omnitrophica_bacterium_CG1_02_44_16	Test316	1.5	0.5
unidentified_rumen_bacterium_RFN20	Test322	1.5	0.5
bacterium_enrichment_culture_clone_E34	Test324	1.5	0.5
Elusimicrobia_bacterium_GWA2_69_24	Test327	1.5	0.5
candidate_division_WS6_bacterium_GW2011_GWE2_33_157	Test334	1.5	0.5
Clostridiales_bacterium_SIT11	Test347	-1.5	0.5
bacterium_enrichment_culture_clone_EtOH_23	Test92	5	0.5156
Lactococcus_garvieae_subsp_garvieae	Test119	-5	0.5156
Hyaloperonospora_arabidopsidis	Test90	-7.5	0.5205
unidentified_rumen_bacterium_RC10	Test193	4.5	0.5313
Streptococcus_anginosus_subsp_anginosus	Test8	-59	0.5505
bacterium_YC_ZSS_LKJ173	Test167	2.5	0.5625
bacterium_enrichment_culture_clone_68	Test185	3	0.5625
Fibrobacter_succinogenes_subsp_succinogenes	Test68	7.5	0.5845
Pediococcus_pentosaceus	Test48	9	0.5881
Alloprevotella_tannerae	Test14	29.5	0.5892
Porphyromonas_asaccharolytica	Test24	-27.5	0.5974
Alistipes_sp_N15MGS_157	Test111	5	0.6016
Apis_mellifera_honey_bee	Test36	-14.5	0.6018
Rhizobium_etli	Test75	20.5	0.6092
Lactobacillus_kunkeei	Test67	-12	0.6154
Comamonas_testosteroni	Test112	-6.5	0.6245
Finegoldia_magna	Test69	2.5	0.625
Bacillus_kokeshiiformis	Test147	2	0.625
Chlamydia_trachomatis	Test25	-11.5	0.6377
Ochrobactrum_pseudogrignonense	Test38	11.5	0.6392
Ralstonia_pickettii	Test53	-21.5	0.6478
Lactobacillus_murinus	Test41	-26	0.6485
Desulfovibrio_desulfuricans	Test82	3	0.6719
Shewanella_algae	Test85	4	0.6719
Stenotrophomonas_acidaminiphila	Test129	6.5	0.6799
Clostridium_pasteurianum	Test127	4.5	0.6816
Lactococcus_lactis	Test45	19	0.6867
bacterium_enrichment_culture_clone_R4_81B	Test70	3	0.6875
Butyrivibrio_fibrisolvens	Test87	2	0.6875
Lactobacillus_mucosae	Test103	3	0.6875
Paenibacillus_amylolyticus	Test158	2.5	0.6875
rumen_bacterium_NK4A214	Test220	-2.5	0.6875
Gemmatimonadetes_bacterium_LX87	Test109	3	0.7031
Lysinibacillus_sphaericus	Test77	-12.5	0.7065
Pseudoxanthomonas_mexicana	Test63	10.5	0.7074
Lactobacillus_sp_1F1	Test31	-7.5	0.7151
Prevotella_pallens	Test73	-5	0.7314
Methylobacterium_aquaticum	Test128	3	0.7422
Streptococcus_dysgalactiae_subsp_equisimilis_GGS_124	Test32	-4	0.7451
Collinsella_stercoris	Test65	-5	0.7468
unidentified_rumen_bacterium_JW32	Test107	-2.5	0.75
unidentified_marine_bacterioplankton	Test115	2	0.75
bacterium_enrichment_culture_clone_ecb21	Test118	1.5	0.75
Hymenobacter_sp_R_36552	Test124	-1.5	0.75
Paenibacillus_sinopodophylli	Test144	1.5	0.75
bacterium_YC_ZSS_LKJ30	Test154	1	0.75
Paenibacillus_alginolyticus	Test160	-1.5	0.75
Porites_australiensis	Test182	1.5	0.75
Candidatus_Portiera_aleyrodidarum	Test188	-1	0.75
Lachnospiraceae_oral_clone_MCE9_31	Test206	1.5	0.75
Paenibacillus_taihuensis	Test222	-1	0.75
Lactobacillus_aviarius	Test226	1.5	0.75
Monodopsis_sp_MarTras21	Test256	-1.5	0.75
Gorbachella_massiliensis	Test267	-1.5	0.75
bacterium_Ellin6517	Test270	-1.5	0.75
Staphylococcus_sciuri	Test277	1.5	0.75
bacterium_XPB1013	Test319	-1.5	0.75
secondary_symbiont_of_Stomaphis_quercus	Test37	-10	0.7532
Serratia_symbiotica	Test66	-11	0.7595
Anaerococcus_sp_HMSC068A02	Test59	-7	0.7738
Nocardioides_sp	Test151	2	0.7969
Rhodococcus_erythropolis	Test3	23.5	0.8066
Acinetobacter_venetianus	Test51	-8.5	0.8118
Variovorax_paradoxus	Test126	2	0.8125
Bacteroides_sp_SB5	Test141	2	0.8281
Bacteroides_salanitronis_DSM_18170	Test132	2	0.8398
[Eubacterium]_minutum	Test81	-2	0.8594
unidentified_rumen_bacterium_RC16	Test76	2.5	0.8633
Bacteroides_fragilis	Test2	18	0.8716
Prevotella_denticola	Test35	2	0.875
Gaiella_sp_EBR4_RS1	Test150	1	0.875
Candidatus_Berkelbacteria_bacterium_RIFCSPHIGHO2_12_FULL_50_11	Test235	-1	0.875
Lactobacillus_plantarum	Test42	4.5	0.8762
Megasphaera_micronuciformis	Test50	6.5	0.878
Solobacterium_moorei	Test9	-15	0.8796
Acinetobacter_baumannii	Test18	-9	0.9018
Micrococcus_luteus	Test28	10.5	0.9155
Eubacterium_sp_cL_10_1_3	Test138	-1	0.9219
Clostridium_magnum_DSM_2767	Test78	-2	0.922
Lachnospiraceae_bacterium_609	Test177	-1	0.9375
Prevotella_intermedia	Test5	-5	0.951
[Eubacterium]_infirmum	Test55	-1.5	0.9576
Lactobacillus_delbrueckii	Test80	1	0.9778
Mycoplasma_sualvi	Test116	-0.5	0.9805
Campylobacter_ureolyticus	Test20	0.5	0.9849
Fusobacterium_necrophorum_subsp_necrophorum	Test27	0.5	0.9849
Bacteroides_plebeius_DSM_17135	Test13	-1.5	0.9858
Photobacterium_damselae_subsp_damselae	Test84	-0.5	0.9919
Bacillus_velezensis	Test96	0	1
Streptococcus_mutans	Test104	-0.5	1
Bacillus_bogoriensis_ATCC_BAA_922	Test106	0.5	1
Prevotella_sp_oral_clone_BU035	Test110	0.5	1
Clostridiales_bacterium_canine_oral_taxon_386	Test120	0.5	1
Pelotomaculum_schinkii	Test122	0.5	1
Bacteroides_ihuae	Test137	0	1
Bacillaceae_bacterium_NS1_3	Test143	0.5	1
Photobacterium_aphoticum	Test149	0	1
Treponema_bryantii	Test153	0.5	1
Serratia_fonticola	Test156	0.5	1
Clostridium_sp_enrichment_culture_clone_CS_3_2	Test161	0.5	1
Porphyromonadaceae_bacterium_DJF_B175	Test162	0	1
rumen_bacterium_NK4A78	Test164	0	1
Capnocytophaga_gingivalis	Test166	0	1
Nannochloropsis_gaditana	Test168	0.5	1
Colwellia_psychrerythraea	Test169	0.5	1
Natronomonas_sp_CBA1134	Test171	0.5	1
Spumella_vulgaris	Test172	0.5	1
Lachnospiraceae_bacterium_NK4A179	Test174	-0.5	1
Prevotella_sp_AG:487_50_53	Test175	0	1
Porphyrobacter_sp_SX2RGS8	Test176	-0.5	1
Rhodovulum_sp	Test179	0.5	1
Trachydiscus_minutus	Test181	0	1
Aeromonas_sp_THG_FG12	Test184	-0.5	1
unidentified_rumen_bacterium_RF9	Test189	1	1
Burkholderiales_bacterium_Beta_02	Test191	0.5	1
Bacteroides_sp_Tilapia9	Test192	-0.5	1
bacterium_AC2043	Test194	0.5	1
unidentified_rumen_bacterium_RC20	Test195	0	1
Gallibacterium_anatis	Test198	-0.5	1
Hymenobacter_sp_SAFR_023	Test201	-1	1
bacterium_A72010	Test203	0.5	1
Flavobacterium_sp	Test204	1	1
Leptotrichia_goodfellowii_DSM_19756	Test208	-0.5	1
Vicia_faba_fava_bean	Test211	0	1
Nitrosomonas_sp_JL21	Test215	1	1
bacterium_WCD3001	Test216	-1	1
Melita_plumulosa	Test218	-0.5	1
Halomonas_hamiltonii	Test219	0	1
Treponema_sp_oral_taxon_265	Test225	0.5	1
Pelotomaculum_sp_DTU098	Test227	-0.5	1
unidentified_rumen_bacterium_12_74	Test228	0.5	1
Bacteroides_caecigallinarum	Test229	1	1
Burkholderia_multivorans	Test231	-0.5	1
Telluribacter_humicola	Test232	-0.5	1
bacterium_Ellin6089	Test234	-0.5	1
unidentified_rumen_bacterium_RFN72	Test239	0.5	1
Lachnospiraceae_bacterium_615	Test240	-0.5	1
Burkholderia_gladioli	Test241	0	1
Prevotella_buccae	Test243	0.5	1
Bacillus_acidiceler	Test244	1.5	1
Virgulinella_fragilis	Test247	-0.5	1
Lactobacillus_sp_Anhoto8	Test248	-1	1
Spirochaeta_sp	Test249	0.5	1
Mangrovimonas_sp_ST2L15	Test250	0.5	1
unidentified_rumen_bacterium_12_4	Test251	0.5	1
bacterium_enrichment_culture_clone_auto222_4W	Test252	-0.5	1
Haloarcula_japonica	Test254	0.5	1
Mycobacterium_celatum	Test260	1	1
Watanabea_reniformis	Test262	-0.5	1
Sorangium_cellulosum	Test263	-0.5	1
Schrenkiella_parvula	Test264	0.5	1
Leuconostoc_mesenteroides	Test266	0.5	1
Actinobacteria_bacterium_RBG_13_63_9	Test268	1.5	1
Bacteroidetes_bacterium_N2	Test273	-0.5	1
Haloplanus_sp_LZ_23S87	Test275	0.5	1
Lactobacillus_dextrinicus	Test279	-0.5	1
Bacteroidales_bacterium_36_12	Test280	0.5	1
actinobacterium_BGR_88	Test281	0.5	1
Firmicutes_oral_clone_FM046	Test285	0.5	1
Porphyromonas_endodontalis	Test286	0	1
Prevotella_baroniae	Test287	0.5	1
unidentified_rumen_bacterium_RC17	Test288	-0.5	1
delta_proteobacterium_WX81	Test289	0.5	1
Helicobacter_bilis	Test291	-0.5	1
Ephemera_danica	Test293	-0.5	1
unidentified_rumen_bacterium_RF36	Test294	0.5	1
bacterium_YAD2002	Test295	0.5	1
Halorientalis_sp_SP_22B14	Test297	0.5	1
Candidatus_Babela_massiliensis	Test298	-0.5	1
Bacteroidetes_bacterium_GWC1_47_7	Test299	0.5	1
delta_proteobacterium_LWH25	Test300	-0.5	1
Vibrio_splendidus	Test301	0.5	1
Pseudomonas_pertucinogena	Test304	-0.5	1
Lactobacillus_thailandensis	Test306	-0.5	1
Chloroflexi_bacterium_RBG_13_46_9	Test307	0.5	1
Cellvibrio_sp_R_4075	Test308	0.5	1
Aeriscardovia_aeriphila	Test309	0.5	1
Acidobacteria_bacterium_LX128	Test310	0.5	1
bacterium_Ellin6515	Test311	0	1
Phalacroma_mitra	Test313	0.5	1
Filimonas_sp_R5_375	Test314	0.5	1
Clostridium_sp_Culture_27	Test315	-0.5	1
Buchnera_aphidicola_Mollitrichosiphum_rhusae	Test317	-0.5	1
candidate_division_TM6_bacterium_GW2011_GWF2_37_49	Test318	0.5	1
Oocystis_solitaria	Test320	0	1
Methylococcaceae_bacterium_73a	Test321	0.5	1
Nannocystis_aggregans	Test326	-1	1
Paenibacillus_sp_KAR72	Test329	-0.5	1
Clostridium_sp_K39	Test331	0.5	1
unidentified_rumen_bacterium_RFN64	Test333	-0.5	1
Candidatus_Adlerbacteria_bacterium_GW2011_GWC1_50_9	Test335	-0.5	1
Bacillus_okhensis	Test336	-0.5	1
Actinobacteria_bacterium_GWC2_53_9	Test337	0.5	1
bacterium_enrichment_culture_clone_SRAO_34	Test338	0.5	1
bacterium_YC_ZSS_LKJ19	Test339	0.5	1
bacterium_YC_ZSS_LKJ129	Test340	0.5	1
Selenomonas_sp_oral_clone_JI021	Test341	-0.5	1
Oceanobacillus_chungangensis	Test342	0.5	1
Lachnospiraceae_bacterium_19gly4	Test343	0.5	1
Eggerthia_catenaformis	Test345	-0.5	1
Clostridium_sp_6_31	Test346	-0.5	1
Chloroflexi_bacterium_OLB15	Test348	0.5	1
unidentified_rumen_bacterium_RFN82	Test349	0.5	1
bacterium_3_5_YC_ZSS_LKJ_3024	Test351	0.5	1
Sphingobium_sp_YL23	Test352	0.5	1
Rhodobacter_capsulatus	Test354	-0.5	1
Prevotella_brevis	Test355	0.5	1
Methylophaga_marina	Test357	0.5	1
Gemmatimonas_sp_WX54	Test358	-0.5	1
Clostridium_thiosulfatireducens	Test359	0.5	1
Chitinophaga_sp_BN130233	Test360	-0.5	1
Algibacter_lectus	Test362	0.5	1
Actinidia_chinensis	Test363	-0.5	1
unidentified_rumen_bacterium_RF4	Test364	0.5	1
unidentified_bacterium_wb1_H11	Test365	-0.5	1
spirochete_endosymbiont_of_a_lucinid_bivalve	Test366	0.5	1
bacterium_AC2042	Test372	-0.5	1
alpha_proteobacterium_SCGC_AAA015_N04	Test373	-0.5	1
Treponema_sp_JC4	Test374	0.5	1
Treponema_saccharophilum	Test375	0.5	1
Sphingobacterium_shayense	Test376	-0.5	1
Pseudomonas_sp_FS29	Test378	-0.5	1
Pseudodesulfovibrio_portus	Test379	-0.5	1
Mediterranea_massiliensis	Test381	-0.5	1
Lachnospiraceae_bacterium_RM5	Test383	0.5	1
Flavobacterium_indicum	Test385	0.5	1
Clostridia_bacterium_enrichment_culture_clone_WSC_8	Test387	0.5	1
Chitinilyticum_aquatile	Test388	-0.5	1
Candidatus_Kapabacteria_sp_59_99	Test389	0.5	1
Candidatus_Diapherotrites_archaeon_ADurbBin253	Test390	0.5	1
Brevinema_andersonii	Test391	-0.5	1
Lachnospiraceae_bacterium_feline_oral_taxon_021	Test136	.	.
Planoglabratella_opercularis	Test210	.	.
swine_fecal_bacterium_RF3D_Xyl1	Test217	.	.
Plasmopara_viticola	Test223	.	.
Dianthus_superbus	Test233	.	.
bacterium_XPB4001	Test242	.	.
Myxococcales_bacterium_enrichment_culture_clone_11380	Test253	.	.
Chlorella_sp_CC_Bw_9	Test257	.	.
Candidatus_Jettenia_sp_enrichment_culture	Test258	.	.
Acidobacteria_bacterium_RBG_16_70_10	Test271	.	.
Roseomonas_sp_SK_65	Test296	.	.
Salinicoccus_roseus	Test302	.	.
Roya_anglica	Test303	.	.
Plasticicumulans_acidivorans	Test305	.	.
bacterium_enrichment_culture_clone_B302011	Test325	.	.
bacterium_enrichment_culture_clone_NCAAH_30N1	Test328	.	.
Fusibacter_tunisiensis	Test330	.	.
Candidatus_Saccharibacteria_bacterium_UB2523	Test332	.	.
Gracilibacteria_bacterium_canine_oral_taxon_394	Test344	.	.
bacterium_enrichment_culture_clone_R4_49B	Test350	.	.
Sphingobacterium_sp_23D10_4_9	Test353	.	.
Moraxella_atlantae	Test356	.	.
Calorithrix_insularis	Test361	.	.
bacterium_enrichment_culture_clone_auto73_4W	Test367	.	.
bacterium_enrichment_culture_clone_RB7c	Test368	.	.
bacterium_YC_LK_LKJ13	Test369	.	.
bacterium_SH3_11	Test370	.	.
bacterium_MC2013	Test371	.	.
Ruminococcaceae_bacterium_Marseille_P3738	Test377	.	.
Nesterenkonia_sp_MY13	Test380	.	.
Lentibacillus_salarius	Test382	.	.
Gracilimonas_sp_HME9573	Test384	.	.
Deinococcus_sp	Test386	.	.
Bdellovibrio_sp_Gunpowder	Test392	.	.
Aminomonas_paucivorans_DSM_12260	Test393	.	.
The test was performed by comparing polyp tissue (TA) with paired non-neoplastic mucosa tissue (TN).

## Sheet: TC vs TN
Wilcoxon signed rank test
taxa	VarName	Stat	pValue (TC vs. TN)
Campylobacter_rectus	test30	158.5	0.0048
Serratia_marcescens	test22	-313	0.0094
Fibrobacter_succinogenes_subsp_succinogenes	test68	-24.5	0.0117
Shewanella_algae	test85	21	0.0117
Lysinibacillus_sphaericus	test77	-70.5	0.0148
Streptococcus_agalactiae	test11	83	0.0221
Bacteroides_fragilis	test2	270.5	0.0303
Candidatus_Fukatsuia_symbiotica	test148	-10.5	0.0313
Flavobacterium_sp_HME8540	test155	-10.5	0.0313
Snodgrassella_alvi	test183	-10.5	0.0313
Staphylococcus_epidermidis	test21	-213	0.0325
Frisingicoccus_caecimuris	test62	59.5	0.0336
Campylobacter_ureolyticus	test20	32.5	0.0394
Acinetobacter_schindleri	test23	-35.5	0.0425
unidentified_rumen_bacterium_RC16	test76	-28	0.0479
Acidaminobacter_hydrogenoformans	test40	-24.5	0.0542
Bacteroides_salanitronis_DSM_18170	test132	-16.5	0.0547
Clostridium_pasteurianum	test127	-7.5	0.0625
rumen_bacterium_NK4A214	test220	-7.5	0.0625
Gilliamella_apicola	test259	-7.5	0.0625
Acinetobacter_lwoffii	test16	-177	0.0687
Culturomica_massiliensis	test49	35	0.0704
Streptococcus_anginosus_subsp_anginosus	test8	173.5	0.0748
Lactobacillus_mucosae	test103	13	0.0859
Bifidobacterium_bifidum	test88	30	0.0872
bacterium_enrichment_culture_clone_EtOH_23	test92	-11	0.0938
Acinetobacter_baumannii	test18	-96	0.1008
Ochrobactrum_pseudogrignonense	test38	-26	0.1084
Prevotella_bivia	test97	10	0.1094
Pseudoxanthomonas_mexicana	test63	-30.5	0.1182
Spongiobacter_sp_S2293	test79	-5	0.125
Butyrivibrio_fibrisolvens	test87	-5	0.125
Streptococcus_mutans	test104	10	0.125
Geobacillus_thermoparaffinivorans	test130	5	0.125
Serratia_fonticola	test156	-5	0.125
bacterium_enrichment_culture_clone_ecb12	test163	-5	0.125
Lachnospiraceae_bacterium_609	test177	-5	0.125
bacterium_WCD3001	test216	-5	0.125
Plasmopara_viticola	test223	5	0.125
Paraburkholderia_tropica	test312	-5	0.125
Lactobacillus_delbrueckii	test80	-26.5	0.138
Hyaloperonospora_arabidopsidis	test90	-13	0.1484
Citrobacter_freundii	test7	-182.5	0.1486
Lactobacillus_murinus	test41	-77	0.152
Desulfovibrio_desulfuricans	test82	10.5	0.1563
Gaiella_sp_EBR4_RS1	test150	8	0.1563
Stenotrophomonas_acidaminiphila	test129	-11	0.1797
Lactobacillus_salivarius	test93	-24	0.1859
Methylobacterium_aquaticum	test128	-7.5	0.1875
Lactobacillus_kefiri	test29	-32.5	0.1981
Clostridium_perfringens	test26	-51.5	0.2478
bacterium_enrichment_culture_clone_GD_A_3	test74	4	0.25
[Eubacterium]_minutum	test81	10.5	0.25
rumen_bacterium_R_23	test139	-3	0.25
bacterium_YE57	test140	3	0.25
Bdellovibrio_sp_oral_clone_CA006	test152	-3	0.25
Porphyromonadaceae_bacterium_DJF_B175	test162	3	0.25
Lachnospiraceae_bacterium_NK4A179	test174	-3	0.25
bacterium_YC_ZSS_LKJ9	test178	3	0.25
Collinsella_sp_Marseille_P3740	test187	-3	0.25
Burkholderiales_bacterium_Beta_02	test191	-3	0.25
unidentified_rumen_bacterium_RC10	test193	-3	0.25
bacterium	test200	3	0.25
Flavobacterium_sp	test204	-3	0.25
Candidatus_Berkelbacteria_bacterium_RIFCSPHIGHO2_12_FULL_50_11	test235	-3	0.25
Nocardia_sp	test265	-3	0.25
Firmicutes_oral_clone_FM046	test285	3	0.25
Clostridium_beijerinckii	test46	-50	0.2614
Lactococcus_lactis	test45	-46.5	0.2687
Desulfovibrio_alaskensis	test72	-9.5	0.2813
Lactobacillus_reuteri	test94	17.5	0.2877
Rhodococcus_fascians	test60	-15.5	0.2969
[Eubacterium]_infirmum	test55	26	0.3076
Paraburkholderia_silvatlantica	test135	5	0.3125
bacterium_NLAE_zl_c390	test52	23.5	0.3182
Prevotella_intermedia	test5	77	0.3239
Proteus_mirabilis	test101	-10.5	0.3242
Streptococcus_gallolyticus_subsp_macedonicus	test39	47.5	0.3354
Mycoplasma_sualvi	test116	12	0.354
Lactococcus_garvieae_subsp_garvieae	test119	10.5	0.3682
Haemophilus_haemolyticus	test58	-16	0.3702
Pseudomonas_aeruginosa	test34	-60	0.3716
Campylobacter_jejuni	test83	3.5	0.375
Brachymonas_denitrificans	test102	3	0.375
unidentified_marine_bacterioplankton	test115	-3.5	0.375
Clostridium_sp_enrichment_culture_clone_VanCtr93	test125	3	0.375
rumen_bacterium_NK4A78	test164	-3.5	0.375
Bacteroides_sp_Tilapia9	test192	-3.5	0.375
Monodopsis_sp_MarTras21	test256	-3.5	0.375
Prevotella_denticola	test35	-6.5	0.3984
Clostridiales_bacterium_oral_taxon_075	test95	-6.5	0.3984
Pseudothermotoga_elfii	test91	-5.5	0.4063
Actinomyces_odontolyticus	test33	50.5	0.415
Solobacterium_moorei	test9	73.5	0.4279
Comamonas_testosteroni	test112	-6.5	0.4297
Finegoldia_magna	test69	-3.5	0.4375
Lactobacillus_fermentum	test108	-14	0.4502
Streptococcus_dysgalactiae_subsp_equisimilis_GGS_124	test32	11	0.4629
Clostridium_magnum_DSM_2767	test78	-11	0.4641
bacterium_enrichment_culture_clone_R4_81B	test70	-5	0.4688
Prevotella_nigrescens	test19	13	0.4799
Bacteroides_uniformis	test12	75.5	0.4845
Arthrobacter_agilis	test57	-11.5	0.4907
Helicobacter_rappini	test86	-2	0.5
Gemmatimonadetes_bacterium_LX87	test109	-3.5	0.5
Firmicutes_bacterium_M10_2	test113	-1.5	0.5
Hymenobacter_sp_R_36552	test124	2	0.5
Bacteroides_ihuae	test137	2	0.5
Bacillus_kokeshiiformis	test147	3	0.5
Treponema_bryantii	test153	-1.5	0.5
Clostridium_sp_enrichment_culture_clone_CS_3_2	test161	-1.5	0.5
bacterium_YC_ZSS_LKJ173	test167	-2	0.5
Trachydiscus_minutus	test181	-1.5	0.5
Aeromonas_sp_THG_FG12	test184	-1.5	0.5
unidentified_rumen_bacterium_RC20	test195	-1.5	0.5
Tetragenococcus_halophilus_subsp_halophilus	test197	-1.5	0.5
Phytoplasma_sp_RYL_GD	test199	1.5	0.5
Terrimonas_sp_16_45A	test202	-2	0.5
bacterium_A72010	test203	-1.5	0.5
Candidatus_Thioglobus_sp_REDSEA_S12_B1	test205	-1.5	0.5
Alphaproteobacteria_bacterium_RIFCSPHIGHO2_02_FULL_40_34	test207	2	0.5
Planoglabratella_opercularis	test210	1.5	0.5
Candidatus_Berkelbacteria_bacterium_RIFOXYA2_FULL_43_10	test214	1.5	0.5
Lactobacillus_aviarius	test226	2	0.5
Bacteriodetes_bacterium_enrichment_culture_clone_AP_FeEnrich3	test236	-2	0.5
unidentified_rumen_bacterium_RFN72	test239	-1.5	0.5
Mycobacterium_celatum	test260	-1.5	0.5
denitrifying_bacterium_enrichment_culture_clone_NOB_2_E8	test261	-1.5	0.5
bacterium_Ellin6517	test270	-1.5	0.5
actinobacterium_BGR_88	test281	-1.5	0.5
Bacteriovorax_sp_EPC3	test282	-1.5	0.5
Gemmatimonadetes_bacterium_WY71	test284	1.5	0.5
bacterium_Ellin6515	test311	-1.5	0.5
bacterium_XPB1013	test319	-1.5	0.5
Methylococcaceae_bacterium_73a	test321	1.5	0.5
Nannocystis_aggregans	test326	-1.5	0.5
unidentified_rumen_bacterium_RFN64	test333	-1.5	0.5
Clostridiales_bacterium_SIT11	test347	-1.5	0.5
Bifidobacterium_longum_subsp_longum	test15	-68.5	0.501
Lactobacillus_plantarum	test42	-17	0.5031
Nocardioides_sp	test151	-5	0.5156
Bacteroides_plebeius_DSM_17135	test13	54.5	0.5164
Lactobacillus_coryniformis	test56	-13	0.5166
Rhodococcus_erythropolis	test3	62	0.5305
Pseudomonas_sp_BL33	test121	-4.5	0.5313
Peptostreptococcaceae_bacterium_feline_oral_taxon_028	test145	3.5	0.5313
Bacteroides_thetaiotaomicron	test4	68	0.5409
Haemophilus_influenzae	test44	-24	0.5511
Apis_mellifera_honey_bee	test36	-14	0.5581
Campylobacter_concisus	test157	2.5	0.5625
Firmicutes_bacterium_ZOR0006	test117	7	0.5645
Lactobacillus_kunkeei	test67	-14.5	0.5721
Bacteroides_sp_SB5	test141	-4.5	0.5781
Firmicutes_bacterium_LC_13R	test105	2	0.625
Paenibacillus_alginolyticus	test160	-2	0.625
unidentified_rumen_bacterium_RF9	test189	2	0.625
bacterium_AC2043	test194	-2	0.625
Treponema_denticola	test196	2	0.625
Nitrosomonas_sp_JL21	test215	-2	0.625
Bacillus_acidiceler	test244	-2	0.625
Actinobacteria_bacterium_RBG_13_63_9	test268	-2.5	0.625
Alistipes_sp_N15MGS_157	test111	5.5	0.6289
Parabacteroides_sp_Marseille_P3236	test100	6	0.6406
secondary_symbiont_of_Stomaphis_quercus	test37	-16.5	0.6457
Azospirillum_sp_47_25	test89	-4.5	0.6484
Aeromonas_veronii	test10	-36.5	0.6641
Lactobacillus_sp_SF6D	test64	-6.5	0.6692
Collinsella_stercoris	test65	-8.5	0.6777
Acinetobacter_ursingii	test123	-3	0.6875
Paenibacillus_taihuensis	test222	-2.5	0.6875
Nitrospira_defluvii	test61	-7.5	0.6888
Sphingomonas_aurantiaca	test71	-12	0.7056
Porphyromonas_asaccharolytica	test24	-12	0.7063
Pediococcus_pentosaceus	test48	-8.5	0.7073
unidentified_rumen_bacterium_JW32	test107	4	0.7109
Megasphaera_micronuciformis	test50	-13.5	0.7224
Micrococcus_luteus	test28	31.5	0.7263
Lactobacillus_sp_1F1	test31	-7	0.734
Clostridiales_bacterium_canine_oral_taxon_386	test120	-1	0.75
Paenibacillus_sinopodophylli	test144	-1.5	0.75
Capnocytophaga_gingivalis	test166	-1.5	0.75
Gallibacterium_anatis	test198	1	0.75
Anaeromyxobacter_dehalogenans	test221	-1	0.75
Chloroflexi_bacterium_ET1	test224	1.5	0.75
bacterium_Ellin6089	test234	-1	0.75
iron_reducing_bacterium_enrichment_culture_clone_FEA_2_A6	test255	1.5	0.75
Escherichia_coli	test1	-39.5	0.7627
Pseudomonas_veronii	test47	18.5	0.7912
Corynebacterium_variabile	test98	-4	0.8086
Sphingobacterium_multivorum	test170	-1.5	0.8125
Candidatus_Portiera_aleyrodidarum	test188	-1.5	0.8125
Alloprevotella_tannerae	test14	10	0.8152
Acinetobacter_venetianus	test51	-10	0.8213
Pediococcus_parvulus	test43	-4	0.8315
bacterium_XPD3003	test54	2.5	0.8496
Prevotella_pallens	test73	-2.5	0.8496
Anaerococcus_sp_HMSC068A02	test59	3.5	0.8578
Photobacterium_damselae_subsp_damselae	test84	-4	0.8604
bacterium_enrichment_culture_clone_Anammox_2	test114	1.5	0.8672
Candidatus_Intestinusbacter_nucleariae	test142	1	0.875
Bacteroides_coprocola_DSM_17136	test17	-9.5	0.9038
Fusobacterium_necrophorum_subsp_necrophorum	test27	2	0.9297
Enterococcus_faecalis	test6	-7	0.9381
Rhizobium_etli	test75	2	0.9525
Ralstonia_pickettii	test53	2.5	0.9649
Serratia_symbiotica	test66	1	0.9813
Chlamydia_trachomatis	test25	0	1
Bacillus_velezensis	test96	0.5	1
Prevotella_ruminicola	test99	-1	1
Bacillus_bogoriensis_ATCC_BAA_922	test106	-0.5	1
Prevotella_sp_oral_clone_BU035	test110	0.5	1
bacterium_enrichment_culture_clone_ecb21	test118	0	1
Pelotomaculum_schinkii	test122	0.5	1
Variovorax_paradoxus	test126	0	1
[Clostridium]_caenicola	test131	1	1
Spirochetales_bacterium_enrichment_culture_clone_D2CL_Bac_16S_Clone1	test133	-0.5	1
Peptococcaceae_bacterium_SCADC1_2_3	test134	-0.5	1
Lachnospiraceae_bacterium_feline_oral_taxon_021	test136	0.5	1
Eubacterium_sp_cL_10_1_3	test138	0	1
Bacillaceae_bacterium_NS1_3	test143	0	1
Cymbella_subturgidula	test146	0.5	1
Photobacterium_aphoticum	test149	0	1
bacterium_YC_ZSS_LKJ30	test154	-0.5	1
Paenibacillus_amylolyticus	test158	0	1
bacterium_ASC802	test159	-0.5	1
bacterium_WCE3006	test165	-0.5	1
Nannochloropsis_gaditana	test168	0	1
Colwellia_psychrerythraea	test169	0.5	1
Spumella_vulgaris	test172	0	1
Actinomadura_keratinilytica	test173	-0.5	1
Prevotella_sp_AG:487_50_53	test175	0	1
Rhodovulum_sp	test179	0	1
iron_reducing_bacterium_enrichment_culture_clone_HN70	test180	0	1
Porites_australiensis	test182	0.5	1
bacterium_enrichment_culture_clone_68	test185	0	1
Flavobacterium_hauense	test186	1.5	1
Hymenobacter_sp_SAFR_023	test201	0	1
Lachnospiraceae_oral_clone_MCE9_31	test206	0.5	1
Leptotrichia_goodfellowii_DSM_19756	test208	-0.5	1
Lachnospiraceae_bacterium_CG17	test209	-0.5	1
Vicia_faba_fava_bean	test211	-1	1
Chryseobacterium_indologenes	test212	0	1
Eubacterium_sp_F1	test213	0.5	1
swine_fecal_bacterium_RF3D_Xyl1	test217	0.5	1
Halomonas_hamiltonii	test219	-1	1
Treponema_sp_oral_taxon_265	test225	0.5	1
Pelotomaculum_sp_DTU098	test227	0.5	1
unidentified_rumen_bacterium_12_74	test228	-0.5	1
Bacteroides_caecigallinarum	test229	0	1
bacterium_YC_LK_LKJ35	test230	-0.5	1
Telluribacter_humicola	test232	-0.5	1
Dianthus_superbus	test233	0.5	1
Sphingobacterium_sp_773B2_12ER2A	test237	0.5	1
Kribbella_sp	test238	-0.5	1
Lachnospiraceae_bacterium_615	test240	-0.5	1
Burkholderia_gladioli	test241	0.5	1
bacterium_XPB4001	test242	-0.5	1
Prevotella_buccae	test243	-0.5	1
Virgulinella_fragilis	test247	0.5	1
Lactobacillus_sp_Anhoto8	test248	1.5	1
Spirochaeta_sp	test249	-0.5	1
Mangrovimonas_sp_ST2L15	test250	0.5	1
Myxococcales_bacterium_enrichment_culture_clone_11380	test253	-0.5	1
Chlorella_sp_CC_Bw_9	test257	0.5	1
Candidatus_Jettenia_sp_enrichment_culture	test258	0.5	1
Watanabea_reniformis	test262	-0.5	1
Sorangium_cellulosum	test263	0.5	1
Schrenkiella_parvula	test264	-0.5	1
Leuconostoc_mesenteroides	test266	0	1
Gorbachella_massiliensis	test267	-0.5	1
Peptoniphilus_sp_BV3AC2	test269	0	1
Acidobacteria_bacterium_RBG_16_70_10	test271	0.5	1
Lactobacillus_harbinensis	test272	-0.5	1
Bacteroidetes_bacterium_N2	test273	-0.5	1
anaerobic_bacterium_MO_CFX2	test274	-0.5	1
bacterium_MC2010	test276	-0.5	1
Staphylococcus_sciuri	test277	0	1
Lactobacillus_dextrinicus	test279	-0.5	1
Mycobacterium_sp	test283	0	1
Porphyromonas_endodontalis	test286	-0.5	1
unidentified_rumen_bacterium_RC17	test288	-0.5	1
delta_proteobacterium_WX81	test289	0	1
bacterium_LD2013	test290	-0.5	1
Helicobacter_bilis	test291	-0.5	1
Bdellovibrionales_bacterium_RBG_16_40_8	test292	0.5	1
unidentified_rumen_bacterium_RF36	test294	-0.5	1
bacterium_YAD2002	test295	-0.5	1
Roseomonas_sp_SK_65	test296	0.5	1
delta_proteobacterium_LWH25	test300	-0.5	1
Roya_anglica	test303	0.5	1
Pseudomonas_pertucinogena	test304	-0.5	1
Lactobacillus_thailandensis	test306	-0.5	1
Phalacroma_mitra	test313	-0.5	1
Filimonas_sp_R5_375	test314	0.5	1
Clostridium_sp_Culture_27	test315	-0.5	1
Buchnera_aphidicola_Mollitrichosiphum_rhusae	test317	0.5	1
candidate_division_TM6_bacterium_GW2011_GWF2_37_49	test318	0	1
Oocystis_solitaria	test320	-0.5	1
unidentified_rumen_bacterium_RFN20	test322	-0.5	1
bacterium_enrichment_culture_clone_E34	test324	0.5	1
bacterium_enrichment_culture_clone_B302011	test325	0	1
Elusimicrobia_bacterium_GWA2_69_24	test327	0.5	1
bacterium_enrichment_culture_clone_NCAAH_30N1	test328	0.5	1
Paenibacillus_sp_KAR72	test329	-0.5	1
Fusibacter_tunisiensis	test330	0.5	1
Candidatus_Saccharibacteria_bacterium_UB2523	test332	0.5	1
Candidatus_Adlerbacteria_bacterium_GW2011_GWC1_50_9	test335	-0.5	1
Bacillus_okhensis	test336	0.5	1
Oceanobacillus_chungangensis	test342	0.5	1
Lachnospiraceae_bacterium_19gly4	test343	0.5	1
Gracilibacteria_bacterium_canine_oral_taxon_394	test344	-0.5	1
Eggerthia_catenaformis	test345	0	1
Clostridium_sp_6_31	test346	-0.5	1
bacterium_enrichment_culture_clone_R4_49B	test350	0.5	1
Sphingobacterium_sp_23D10_4_9	test353	-0.5	1
Rhodobacter_capsulatus	test354	-0.5	1
Moraxella_atlantae	test356	0.5	1
Gemmatimonas_sp_WX54	test358	-0.5	1
Chitinophaga_sp_BN130233	test360	-0.5	1
Calorithrix_insularis	test361	0.5	1
Actinidia_chinensis	test363	-0.5	1
unidentified_bacterium_wb1_H11	test365	-0.5	1
bacterium_enrichment_culture_clone_auto73_4W	test367	0.5	1
bacterium_enrichment_culture_clone_RB7c	test368	-0.5	1
bacterium_MC2013	test371	-0.5	1
bacterium_AC2042	test372	-0.5	1
alpha_proteobacterium_SCGC_AAA015_N04	test373	-0.5	1
Sphingobacterium_shayense	test376	-0.5	1
Pseudomonas_sp_FS29	test378	-0.5	1
Mediterranea_massiliensis	test381	-0.5	1
Lentibacillus_salarius	test382	0.5	1
Gracilimonas_sp_HME9573	test384	0.5	1
Deinococcus_sp	test386	0.5	1
Chitinilyticum_aquatile	test388	-0.5	1
Brevinema_andersonii	test391	-0.5	1
Aminomonas_paucivorans_DSM_12260	test393	0.5	1
Natronomonas_sp_CBA1134	test171	.	.
Porphyrobacter_sp_SX2RGS8	test176	.	.
uncultivated_soil_bacterium_clone_C112	test190	.	.
Melita_plumulosa	test218	.	.
Burkholderia_multivorans	test231	.	.
Halomonas_ventosae	test245	.	.
rumen_bacterium_R_20	test246	.	.
unidentified_rumen_bacterium_12_4	test251	.	.
bacterium_enrichment_culture_clone_auto222_4W	test252	.	.
Haloarcula_japonica	test254	.	.
Haloplanus_sp_LZ_23S87	test275	.	.
bacterium_ND2018	test278	.	.
Bacteroidales_bacterium_36_12	test280	.	.
Prevotella_baroniae	test287	.	.
Ephemera_danica	test293	.	.
Halorientalis_sp_SP_22B14	test297	.	.
Candidatus_Babela_massiliensis	test298	.	.
Bacteroidetes_bacterium_GWC1_47_7	test299	.	.
Vibrio_splendidus	test301	.	.
Salinicoccus_roseus	test302	.	.
Plasticicumulans_acidivorans	test305	.	.
Chloroflexi_bacterium_RBG_13_46_9	test307	.	.
Cellvibrio_sp_R_4075	test308	.	.
Aeriscardovia_aeriphila	test309	.	.
Acidobacteria_bacterium_LX128	test310	.	.
Candidatus_Omnitrophica_bacterium_CG1_02_44_16	test316	.	.
endosymbiont_of_Naegleria_clarki	test323	.	.
Clostridium_sp_K39	test331	.	.
candidate_division_WS6_bacterium_GW2011_GWE2_33_157	test334	.	.
Actinobacteria_bacterium_GWC2_53_9	test337	.	.
bacterium_enrichment_culture_clone_SRAO_34	test338	.	.
bacterium_YC_ZSS_LKJ19	test339	.	.
bacterium_YC_ZSS_LKJ129	test340	.	.
Selenomonas_sp_oral_clone_JI021	test341	.	.
Chloroflexi_bacterium_OLB15	test348	.	.
unidentified_rumen_bacterium_RFN82	test349	.	.
bacterium_3_5_YC_ZSS_LKJ_3024	test351	.	.
Sphingobium_sp_YL23	test352	.	.
Prevotella_brevis	test355	.	.
Methylophaga_marina	test357	.	.
Clostridium_thiosulfatireducens	test359	.	.
Algibacter_lectus	test362	.	.
unidentified_rumen_bacterium_RF4	test364	.	.
spirochete_endosymbiont_of_a_lucinid_bivalve	test366	.	.
bacterium_YC_LK_LKJ13	test369	.	.
bacterium_SH3_11	test370	.	.
Treponema_sp_JC4	test374	.	.
Treponema_saccharophilum	test375	.	.
Ruminococcaceae_bacterium_Marseille_P3738	test377	.	.
Pseudodesulfovibrio_portus	test379	.	.
Nesterenkonia_sp_MY13	test380	.	.
Lachnospiraceae_bacterium_RM5	test383	.	.
Flavobacterium_indicum	test385	.	.
Clostridia_bacterium_enrichment_culture_clone_WSC_8	test387	.	.
Candidatus_Kapabacteria_sp_59_99	test389	.	.
Candidatus_Diapherotrites_archaeon_ADurbBin253	test390	.	.
Bdellovibrio_sp_Gunpowder	test392	.	.
The test was performed by comparing adenocarcinoma tissue (TA) with paired non-neoplastic mucosa tissue (TN).
