# Supplementary material for: Enrichment of Prevotella intermedia in human colorectal cancer and its additive effects with Fusobacterium nucleatum on the malignant transformation of colorectal adenomas
Source: J Biomed Sci. 2022 Oct 27;29:88. doi: 10.1186/s12929-022-00869-0 (PMC9615364; doi:10.1186/s12929-022-00869-0)
Supplement: Supplementary file 5 — Additional file 5. Genera included in co-abundance groups with significant alteration. T-test results and genera of the co-abundance groups with significant alteration among cancer tissues, polyp tissues, and non-neoplastic colon tissues. [file 12929_2022_869_MOESM5_ESM.xlsx]

## Sheet: P-value of differential CAGs
Cluster	Group1	Group2	P-value
Cluster 2	TA	TN	0.0385
Cluster 20	TC	TA	0.0236
Cluster 20	TC	TN	0.0472
Cluster 35	TC	TA	0.0297
Cluster 37	TA	TN	0.0147
Cluster 43	TC	TA	0.0255
Cluster 43	TC	TN	0.0177
Cluster 46	TC	TA	0.0046
Cluster 46	TC	TN	0.0146
Cluster 67	TC	TN	0.0397
Cluster 73	TA	TN	0.0419
Cluster 76	TC	TA	0.026
Cluster 76	TC	TN	0.0022
Cluster 83	TC	TN	0.0291
Cluster 99	TC	TA	0.0371
Cluster 99	TC	TN	0.0273
Cluster 105	TC	TN	0.0395
Cluster 110	TC	TN	0.0286
Cluster 123	TC	TA	0.0123
Cluster 142	TC	TA	0.0153
Cluster 146	TC	TA	0.0349

## Sheet: Genera in differential CAGs
Cluster	Taxon
Cluster 2	k_ Bacteria | p_ Acetothermia | c_ Acetothermiia | o_ Acetothermiia_or | f_ Acetothermiia_fa | g_ Acetothermiia_ge
Cluster 2	k_ Bacteria | p_ Cloacimonetes | c_ Cloacimonadia | o_ Cloacimonadales | f_ Cloacimonadaceae | g_ Cloacimonadaceae_unclassified
Cluster 2	k_ Bacteria | p_ Proteobacteria | c_ Deltaproteobacteria | o_ Myxococcales | f_ MidBa8 | g_ MidBa8_ge
Cluster 2	k_ Bacteria | p_ Rokubacteria | c_ NC10 | o_ Methylomirabilales | f_ Methylomirabilaceae | g_ MIZ17
Cluster 20	k_ Bacteria | p_ Acidobacteria | c_ Thermoanaerobaculia | o_ Thermoanaerobaculales | f_ Thermoanaerobaculaceae | g_ TPD-58
Cluster 20	k_ Bacteria | p_ Bacteroidetes | c_ Ignavibacteria | o_ Ignavibacteriales | f_ Ignavibacteriaceae | g_ Ignavibacterium
Cluster 20	k_ Bacteria | p_ BRC1 | c_ BRC1_cl | o_ BRC1_or | f_ BRC1_fa | g_ BRC1_ge
Cluster 20	k_ Bacteria | p_ Firmicutes | c_ Bacilli | o_ Bacillales | f_ Bacillaceae | g_ Gracilibacillus
Cluster 20	k_ Bacteria | p_ Firmicutes | c_ Bacilli | o_ Bacillales | f_ Planococcaceae | g_ Paenisporosarcina
Cluster 20	k_ Bacteria | p_ Firmicutes | c_ Clostridia | o_ Clostridia_unclassified | f_ Clostridia_unclassified | g_ Clostridia_unclassified
Cluster 20	k_ Bacteria | p_ Gemmatimonadetes | c_ PAUC43f_marine_benthic_group | o_ PAUC43f_marine_benthic_group_or | f_ PAUC43f_marine_benthic_group_fa | g_ PAUC43f_marine_benthic_group_ge
Cluster 20	k_ Bacteria | p_ Halanaerobiaeota | c_ Halanaerobiia | o_ Halanaerobiales | f_ Halanaerobiaceae | g_ Halanaerobium
Cluster 20	k_ Bacteria | p_ Latescibacteria | c_ Latescibacteria | o_ Latescibacterales | f_ Latescibacteraceae | g_ Latescibacteraceae_ge
Cluster 20	k_ Bacteria | p_ Proteobacteria | c_ Deltaproteobacteria | o_ Desulfobacterales | f_ Desulfobacteraceae | g_ Desulfobacteraceae_unclassified
Cluster 20	k_ Bacteria | p_ Proteobacteria | c_ Deltaproteobacteria | o_ Desulfovibrionales | f_ Desulfohalobiaceae | g_ Desulfovermiculus
Cluster 20	k_ Bacteria | p_ Proteobacteria | c_ Deltaproteobacteria | o_ Sva0485 | f_ Sva0485_fa | g_ Sva0485_ge
Cluster 20	k_ Bacteria | p_ Proteobacteria | c_ Gammaproteobacteria | o_ Halothiobacillales | f_ Halothiobacillaceae | g_ Halothiobacillus
Cluster 20	k_ Bacteria | p_ Proteobacteria | c_ Gammaproteobacteria | o_ Nitrococcales | f_ Nitrococcaceae | g_ Spiribacter
Cluster 20	k_ Bacteria | p_ Proteobacteria | c_ Gammaproteobacteria | o_ Oceanospirillales | f_ Saccharospirillaceae | g_ Saccharospirillum
Cluster 20	k_ Bacteria | p_ TA06 | c_ TA06_cl | o_ TA06_or | f_ TA06_fa | g_ TA06_ge
Cluster 20	k_ Bacteria | p_ Tenericutes | c_ Mollicutes | o_ Mycoplasmatales | f_ Mycoplasmataceae | g_ Candidatug_ Bacilloplasma
Cluster 35	k_ Bacteria | p_ Actinobacteria | c_ Thermoleophilia | o_ Solirubrobacterales | f_ Solirubrobacteraceae | g_ Solirubrobacteraceae_unclassified
Cluster 35	k_ Bacteria | p_ Actinobacteria | c_ Thermoleophilia | o_ Solirubrobacterales | f_ Solirubrobacteraceae | g_ Solirubrobacteraceae-uncultured
Cluster 35	k_ Bacteria | p_ Chlamydiae | c_ Chlamydiae | o_ Chlamydiales | f_ cvE6 | g_ cvE6_ge
Cluster 35	k_ Bacteria | p_ Dependentiae | c_ Babeliae | o_ Babeliales | f_ Babelialeg_ unclassified | g_ Babelialeg_ unclassified
Cluster 35	k_ Bacteria | p_ Proteobacteria | c_ Gammaproteobacteria | o_ Diplorickettsiales | f_ Diplorickettsiaceae | g_ Diplorickettsiaceae-uncultured
Cluster 35	k_ Bacteria | p_ Proteobacteria | c_ Gammaproteobacteria | o_ JG36-TzT-191 | f_ JG36-TzT-191_fa | g_ JG36-TzT-191_ge
Cluster 35	k_ Bacteria | p_ Proteobacteria | c_ Gammaproteobacteria | o_ WD260 | f_ WD260_fa | g_ WD260_ge
Cluster 37	k_ Bacteria | p_ Actinobacteria | c_ Thermoleophilia | o_ Thermoleophilia-uncultured | f_ uncultured_fa | g_ uncultured_fa_ge
Cluster 37	k_ Bacteria | p_ Firmicutes | c_ Bacilli | o_ Bacillales | f_ Bacillaceae | g_ Lentibacillus
Cluster 37	k_ Bacteria | p_ Firmicutes | c_ Erysipelotrichia | o_ Erysipelotrichales | f_ Erysipelotrichaceae | g_ ZOR0006
Cluster 37	k_ Bacteria | p_ Planctomycetes | c_ Brocadiae | o_ Brocadiales | f_ Brocadiaceae | g_ Candidatug_ Jettenia
Cluster 37	k_ Bacteria | p_ Proteobacteria | c_ Deltaproteobacteria | o_ Desulfobacterales | f_ Desulfobulbaceae | g_ Desulfobulbaceae_unclassified
Cluster 37	k_ Bacteria | p_ Proteobacteria | c_ Deltaproteobacteria | o_ Desulfobacterales | f_ Desulfobulbaceae | g_ Desulfobulbaceae-uncultured
Cluster 37	k_ Bacteria | p_ Proteobacteria | c_ Gammaproteobacteria | o_ Enterobacteriales | f_ Enterobacteriaceae | g_ Rahnella
Cluster 37	k_ Bacteria | p_ Rokubacteria | c_ NC10 | o_ Methylomirabilales | f_ Methylomirabilaceae | g_ Candidatug_ Methylomirabilis
Cluster 43	k_ Bacteria | p_ Bacteroidetes | c_ Bacteroidia | o_ Bacteroidales | f_ Bacteroidaleg_ unclassified | g_ Bacteroidaleg_ unclassified
Cluster 43	k_ Bacteria | p_ Firmicutes | c_ Bacilli | o_ Bacillales | f_ Bacillaceae | g_ Halobacillus
Cluster 43	k_ Bacteria | p_ Firmicutes | c_ Bacilli | o_ Bacillales | f_ Planococcaceae | g_ Chryseomicrobium
Cluster 43	k_ Bacteria | p_ Proteobacteria | c_ Gammaproteobacteria | o_ Alteromonadales | f_ Alteromonadaceae | g_ Alteromonadaceae_unclassified
Cluster 43	k_ Bacteria | p_ Proteobacteria | c_ Gammaproteobacteria | o_ Legionellales | f_ Legionellaceae | g_ Legionellaceae-uncultured
Cluster 43	k_ Bacteria | p_ Proteobacteria | c_ Gammaproteobacteria | o_ Nitrosococcales | f_ Methylophagaceae | g_ Methylophaga
Cluster 43	k_ Bacteria | p_ Proteobacteria | c_ Gammaproteobacteria | o_ Oceanospirillales | f_ Marinomonadaceae | g_ Marinomonas
Cluster 43	k_ Bacteria | p_ Proteobacteria | c_ Gammaproteobacteria | o_ Oceanospirillales | f_ Nitrincolaceae | g_ Neptunomonas
Cluster 43	k_ Bacteria | p_ Verrucomicrobia | c_ Verrucomicrobiae | o_ Verrucomicrobiales | f_ DEV007 | g_ DEV007_ge
Cluster 46	k_ Bacteria | p_ Bacteroidetes | c_ Bacteroidia | o_ Bacteroidales | f_ Prevotellaceae | g_ Prevotella
Cluster 46	k_ Bacteria | p_ Firmicutes | c_ Clostridia | o_ Clostridiales | f_ Peptococcaceae | g_ SCADC1-2-3
Cluster 46	k_ Bacteria | p_ Fusobacteria | c_ Fusobacteriia | o_ Fusobacteriales | f_ Fusobacteriaceae | g_ Fusobacterium
Cluster 46	k_ Bacteria | p_ Fusobacteria | c_ Fusobacteriia | o_ Fusobacteriales | f_ Fusobacterialeg_ unclassified | g_ Fusobacterialeg_ unclassified
Cluster 46	k_ Bacteria | p_ Proteobacteria | c_ Gammaproteobacteria | o_ Methylococcales | f_ Methylomonaceae | g_ Methylobacter
Cluster 67	k_ Bacteria | p_ Firmicutes | c_ Bacilli | o_ Bacillales | f_ Alicyclobacillaceae | g_ Tumebacillus
Cluster 67	k_ Bacteria | p_ Proteobacteria | c_ Gammaproteobacteria | o_ Alteromonadales | f_ Alteromonadaceae | g_ Alishewanella
Cluster 67	k_ Bacteria | p_ Proteobacteria | c_ Gammaproteobacteria | o_ Xanthomonadales | f_ Rhodanobacteraceae | g_ Mizugakiibacter
Cluster 73	k_ Bacteria | p_ Firmicutes | c_ Bacilli | o_ Bacillales | f_ Bacillaceae | g_ Bacillaceae-uncultured
Cluster 73	k_ Bacteria | p_ Firmicutes | c_ Negativicutes | o_ Selenomonadales | f_ Veillonellaceae | g_ Anaeroglobus
Cluster 73	k_ Bacteria | p_ Planctomycetes | c_ vadinHA49 | o_ vadinHA49_or | f_ vadinHA49_fa | g_ vadinHA49_ge
Cluster 73	k_ Bacteria | p_ Proteobacteria | c_ Alphaproteobacteria | o_ Rhizobiales | f_ Beijerinckiaceae | g_ Beijerinckiaceae_unclassified
Cluster 76	k_ Bacteria | p_ Firmicutes | c_ Bacilli | o_ Bacillales | f_ Family_XII | g_ Exiguobacterium
Cluster 76	k_ Bacteria | p_ Gemmatimonadetes | c_ BD2-11_terrestrial_group | o_ BD2-11_terrestrial_group_or | f_ BD2-11_terrestrial_group_fa | g_ BD2-11_terrestrial_group_ge
Cluster 76	k_ Bacteria | p_ Proteobacteria | c_ Gammaproteobacteria | o_ Aeromonadales | f_ Succinivibrionaceae | g_ Succinivibrionaceae_UCG-002
Cluster 76	k_ Bacteria | p_ Proteobacteria | c_ Gammaproteobacteria | o_ Pseudomonadales | f_ Moraxellaceae | g_ Psychrobacter
Cluster 83	k_ Bacteria | p_ Firmicutes | c_ Bacilli | o_ Bacillales | f_ Sporolactobacillaceae | g_ Sporolactobacillaceae_unclassified
Cluster 83	k_ Bacteria | p_ Proteobacteria | c_ Deltaproteobacteria | o_ Myxococcales | f_ VHS-B3-70 | g_ VHS-B3-70_ge
Cluster 83	k_ Bacteria | p_ Proteobacteria | c_ Gammaproteobacteria | o_ Betaproteobacteriales | f_ Burkholderiaceae | g_ Candidimonas
Cluster 83	k_ Bacteria | p_ Proteobacteria | c_ Gammaproteobacteria | o_ Betaproteobacteriales | f_ Burkholderiaceae | g_ Herminiimonas
Cluster 83	k_ Bacteria | p_ Proteobacteria | c_ Gammaproteobacteria | o_ Betaproteobacteriales | f_ Burkholderiaceae | g_ Oxalicibacterium
Cluster 83	k_ Bacteria | p_ Proteobacteria | c_ Gammaproteobacteria | o_ Betaproteobacteriales | f_ Nitrosomonadaceae | g_ Nitrosospira
Cluster 83	k_ Bacteria | p_ Verrucomicrobia | c_ Verrucomicrobiae | o_ Chthoniobacterales | f_ Chthoniobacteraceae | g_ LD29
Cluster 99	k_ Bacteria | p_ Firmicutes | c_ Erysipelotrichia | o_ Erysipelotrichales | f_ Erysipelotrichaceae | g_ Erysipelotrichaceae_ge
Cluster 99	k_ Bacteria | p_ Firmicutes | c_ Negativicutes | o_ Selenomonadales | f_ Acidaminococcaceae | g_ Succiniclasticum
Cluster 99	k_ Bacteria | p_ Proteobacteria | c_ Gammaproteobacteria | o_ Aeromonadales | f_ Succinivibrionaceae | g_ Ruminobacter
Cluster 99	k_ Bacteria | p_ Proteobacteria | c_ Gammaproteobacteria | o_ SAR86_clade | f_ SAR86_clade_fa | g_ SAR86_clade_ge
Cluster 105	k_ Bacteria | p_ Firmicutes | c_ Negativicutes | o_ Selenomonadales | f_ Veillonellaceae | g_ Sporomusa
Cluster 105	k_ Bacteria | p_ Proteobacteria | c_ Deltaproteobacteria | o_ Desulfovibrionales | f_ Desulfomicrobiaceae | g_ Desulfomicrobium
Cluster 105	k_ Bacteria | p_ Proteobacteria | c_ Gammaproteobacteria | o_ Alteromonadales | f_ Alteromonadales-uncultured | g_ Alteromonadales-uncultured_ge
Cluster 105	k_ Bacteria | p_ Proteobacteria | c_ Gammaproteobacteria | o_ Cellvibrionales | f_ Halieaceae | g_ Halieaceae_ge
Cluster 105	k_ Bacteria | p_ Proteobacteria | c_ Gammaproteobacteria | o_ Diplorickettsiales | f_ Diplorickettsiaceae | g_ Diplorickettsiaceae_unclassified
Cluster 105	k_ Bacteria | p_ Proteobacteria | c_ Gammaproteobacteria | o_ Enterobacteriales | f_ Enterobacteriaceae | g_ Lelliottia
Cluster 105	k_ Bacteria | p_ Verrucomicrobia | c_ Verrucomicrobiae | o_ Verrucomicrobiales | f_ Verrucomicrobialeg_ unclassified | g_ Verrucomicrobialeg_ unclassified
Cluster 110	k_ Bacteria | p_ Kiritimatiellaeota | c_ Kiritimatiellae | o_ WCHB1-41 | f_ WCHB1-41_fa | g_ WCHB1-41_ge
Cluster 110	k_ Bacteria | p_ Spirochaetes | c_ Spirochaetia | o_ Spirochaetales | f_ Spirochaetaceae | g_ Treponema_2
Cluster 123	k_ Bacteria | p_ Proteobacteria | c_ Deltaproteobacteria | o_ Myxococcales | f_ Myxococcaleg_ unclassified | g_ Myxococcaleg_ unclassified
Cluster 123	k_ Bacteria | p_ Proteobacteria | c_ Gammaproteobacteria | o_ Betaproteobacteriales | f_ Burkholderiaceae | g_ Aquabacterium
Cluster 123	k_ Bacteria | p_ Proteobacteria | c_ Gammaproteobacteria | o_ Betaproteobacteriales | f_ Burkholderiaceae | g_ Undibacterium
Cluster 142	k_ Bacteria | p_ Proteobacteria | c_ Gammaproteobacteria | o_ Betaproteobacteriales | f_ Nitrosomonadaceae | g_ IS-44
Cluster 142	k_ Bacteria | p_ Proteobacteria | c_ Gammaproteobacteria | o_ Oceanospirillales | f_ SS1-B-06-26 | g_ SS1-B-06-26_ge
Cluster 146	k_ Bacteria | p_ Proteobacteria | c_ Gammaproteobacteria | o_ Gammaproteobacteria_Incertae_Sedis | f_ Unknown_Family | g_ Unknown_Family-uncultured
Cluster 146	k_ Bacteria | p_ Proteobacteria | c_ Gammaproteobacteria | o_ Steroidobacterales | f_ Woeseiaceae | g_ Woeseia
